# Supplementary material for: Poly[[diaqua­bis­(μ-oxalato-κ4 O 1,O 2:O 1′,O 2′)bis­(μ3-5-oxidopyridin-1-ium-3-carboxyl­ato-κ3 O 3:O 3′:O 5)diholmium(III)] dihydrate]
Source: Acta Crystallogr Sect E Struct Rep Online. 2012 Aug 4;68(Pt 9):m1146–7. doi: 10.1107/S1600536812032916 (PMC3435576; doi:10.1107/S1600536812032916)
Supplement: Supplementary file 2 [file e-68-m1146-Isup2.hkl]

# 
# h,k,l, Fc-squared, Fo-squared, sigma(Fo-squared) and status flag 
# 
data_I
_shelx_title ' ho in P-1' 
_shelx_refln_list_code          4 
_shelx_F_calc_maximum      167.19 
_exptl_crystal_F_000       404.00 
_reflns_d_resolution_high  0.7821 
 
loop_ 
 _symmetry_equiv_pos_as_xyz 
 'x, y, z' 
 '-x, -y, -z' 
 
_cell_length_a     7.7786 
_cell_length_b     8.0562 
_cell_length_c     9.5055 
_cell_angle_alpha 110.912 
_cell_angle_beta   96.862 
_cell_angle_gamma  95.770 
 
_shelx_F_squared_multiplier     1.000 
 
loop_ 
 _refln_index_h 
 _refln_index_k 
 _refln_index_l 
 _refln_F_squared_calc 
 _refln_F_squared_meas 
 _refln_F_squared_sigma 
 _refln_observed_status 
   8   0   0       73.12       71.44     14.83 o 
   9   0   0      808.13      863.72     54.13 o 
  -9   1   0     1027.30     1011.17     58.05 o 
  -8   1   0        8.70        4.54     15.05 o 
  -7   1   0     2922.99     2880.58     91.49 o 
  -6   1   0     4624.92     4829.20     87.74 o 
  -5   1   0       18.08       52.28      8.79 o 
  -4   1   0     4293.87     4332.01     60.70 o 
  -3   1   0     9058.84     8993.57    115.59 o 
  -2   1   0      180.44      211.36      7.72 o 
  -1   1   0     4626.36     4776.32     76.63 o 
   2   1   0       28.11       46.57      9.13 o 
   3   1   0     8028.30     8055.92    105.73 o 
   4   1   0     8626.30     8480.63    111.58 o 
   5   1   0     1199.19     1191.71     23.57 o 
   6   1   0     1111.44     1079.70     30.59 o 
   7   1   0     3842.70     3767.46     76.37 o 
   8   1   0      919.96      885.86     31.60 o 
   9   1   0      151.71      131.51     34.70 o 
  -9   2   0     1530.13     1461.22     66.20 o 
  -8   2   0       48.65       53.27     20.32 o 
  -7   2   0     4533.37     4522.22     87.49 o 
  -6   2   0     7739.96     7780.13    107.26 o 
  -5   2   0     1324.10     1294.31     25.18 o 
  -4   2   0     5998.74     6122.65     83.29 o 
  -3   2   0    11135.17    10583.67    184.86 o 
  -2   2   0     2739.45     2707.53     42.95 o 
  -1   2   0     1046.28     1100.52     17.68 o 
   0   2   0    11492.04    11472.92    143.49 o 
   1   2   0     5150.82     5022.61     71.60 o 
   2   2   0       44.16       56.50      8.01 o 
   3   2   0    10283.03    10471.82    134.38 o 
   4   2   0     8981.63     8917.48    117.41 o 
   5   2   0     1612.99     1558.37     37.03 o 
   6   2   0     1052.83     1039.49     30.84 o 
   7   2   0     5732.64     5450.87    102.16 o 
   8   2   0     2290.07     2331.25     57.43 o 
   9   2   0       28.03       14.93     16.37 o 
  -9   3   0     1613.42     1682.96     71.17 o 
  -8   3   0       76.25       57.44     20.40 o 
  -7   3   0     2977.19     3006.51     78.51 o 
  -6   3   0     8066.97     8038.28    340.28 o 
  -5   3   0     1966.83     2017.92     35.27 o 
  -4   3   0     1020.23      953.42     20.43 o 
  -3   3   0     9222.79     9366.89    122.27 o 
  -2   3   0     4142.73     4324.65     74.35 o 
  -1   3   0     1008.02     1055.88     20.40 o 
   0   3   0     4804.26     4913.27     65.44 o 
   1   3   0     2972.59     2861.12     41.00 o 
   2   3   0       30.75       32.86      9.72 o 
   3   3   0     5640.22     6063.03     82.42 o 
   4   3   0     3515.64     3519.22     53.52 o 
   5   3   0     1776.67     1722.42     40.95 o 
   6   3   0      685.23      618.54     42.63 o 
   7   3   0     3755.72     3701.45     77.15 o 
   8   3   0     4019.86     3983.16     84.60 o 
  -9   4   0     2041.04     2061.82     79.69 o 
  -8   4   0      343.02      345.83     21.08 o 
  -7   4   0     2118.47     2125.75     52.79 o 
  -6   4   0     5940.92     6052.01    123.35 o 
  -5   4   0     3235.69     3252.29     66.36 o 
  -4   4   0     1110.98     1154.42     28.82 o 
  -2   4   0     6529.99     6598.10     88.79 o 
  -1   4   0      670.14      688.18     15.06 o 
   0   4   0     8398.03     8473.90    110.30 o 
   1   4   0     7099.93     7119.27    120.21 o 
   2   4   0     1207.55     1213.17     22.94 o 
   3   4   0     4189.93     4337.19     62.73 o 
   4   4   0     2933.99     2950.34     66.28 o 
   5   4   0     1536.80     1463.72     41.15 o 
   6   4   0       10.54       -2.56      9.59 o 
   7   4   0     2371.76     2394.58     64.93 o 
   8   4   0     3044.59     3256.38     74.77 o 
  -9   5   0     2171.19     2294.20     85.87 o 
  -8   5   0      392.51      386.02     23.62 o 
  -7   5   0      791.95      814.58     31.13 o 
  -6   5   0     2742.08     2813.61     63.40 o 
  -5   5   0     2277.27     2270.47     52.67 o 
  -4   5   0      135.42      116.54     15.10 o 
  -3   5   0     4779.92     4769.82     69.07 o 
  -2   5   0     2131.37     2125.11     35.84 o 
  -1   5   0        7.60        5.54      4.83 o 
   0   5   0      604.10      568.51     14.65 o 
   1   5   0     5343.49     5355.63     96.08 o 
   2   5   0     4719.12     4765.43     68.94 o 
   3   5   0       79.62      101.26     18.30 o 
   4   5   0     7227.10     7102.89    122.01 o 
   6   5   0       35.91       15.66     11.98 o 
   7   5   0     2163.09     2264.48     57.23 o 
  -8   6   0     1110.86     1144.30     40.90 o 
  -7   6   0       69.21       63.19     15.00 o 
  -6   6   0     3589.06     3661.50     78.99 o 
  -4   6   0        2.97        5.05      8.57 o 
  -3   6   0     2610.53     2540.60     43.13 o 
  -2   6   0     4784.47     4884.85     71.59 o 
  -1   6   0      304.04      289.06     11.57 o 
   0   6   0     1417.44     1428.06     27.94 o 
   1   6   0     7635.81     7745.22    180.71 o 
   2   6   0     3729.65     3787.14     58.82 o 
   3   6   0      164.56      150.67     18.12 o 
   4   6   0     3507.29     3360.19    101.38 o 
   5   6   0     3871.49     3752.84    113.10 o 
   6   6   0      131.34       98.75     25.32 o 
  -7   7   0       38.55       67.09     28.49 o 
  -6   7   0     1485.72     1564.59     72.38 o 
  -5   7   0     2851.33     2869.95    103.61 o 
  -4   7   0      496.52      470.62     31.31 o 
  -3   7   0     1220.80     1244.78     53.54 o 
  -2   7   0     4343.78     4274.94     83.82 o 
  -1   7   0     1657.72     1689.17     43.07 o 
   0   7   0      434.86      416.43     19.49 o 
   1   7   0     3481.65     3400.73     77.70 o 
   2   7   0     2722.45     2730.84     87.73 o 
   3   7   0        9.36       15.27     16.66 o 
   4   7   0     2035.00     1951.38     73.54 o 
   5   7   0     2672.81     2612.93     91.73 o 
  -6   8   0     1291.86     1378.15     72.35 o 
  -5   8   0     2840.96     2753.85    105.90 o 
  -4   8   0      568.62      551.17     36.28 o 
  -3   8   0      670.52      723.69     42.30 o 
  -2   8   0     5110.87     5152.81    147.82 o 
  -1   8   0     1636.16     1686.84     45.50 o 
   0   8   0        2.66       14.75     11.33 o 
   1   8   0     2282.24     2363.90     57.67 o 
   2   8   0     1899.70     1946.38     72.57 o 
   3   8   0      181.89      234.21     32.76 o 
   4   8   0     1391.09     1477.19     65.93 o 
  -3   9   0      108.28      132.23     26.53 o 
  -2   9   0     2965.31     3120.02    106.57 o 
  -1   9   0     2274.73     2433.88     89.20 o 
   0   9   0      145.01      202.76     22.56 o 
   1   9   0     1036.57     1010.09     51.34 o 
   2   9   0     1807.89     1908.29     77.54 o 
  -2  -9   1        1.40      -21.34     21.34 o 
  -1  -9   1     1813.68     1867.48     52.36 o 
   0  -9   1     2064.64     2243.83     58.35 o 
   1  -9   1      390.69      408.55     23.27 o 
   2  -9   1      911.10      990.93     51.79 o 
   3  -9   1     2424.53     2499.48     92.13 o 
   4  -9   1      698.23      718.75     45.31 o 
  -4  -8   1     2404.01     2472.52     90.90 o 
  -3  -8   1     2175.14     2120.14     78.96 o 
  -2  -8   1      350.43      406.60     32.01 o 
  -1  -8   1     2013.16     2181.89     59.29 o 
   0  -8   1     3846.36     3871.85     81.75 o 
   1  -8   1     1549.02     1530.59     43.04 o 
   2  -8   1     1578.20     1603.02     44.54 o 
   3  -8   1     3602.23     3539.38    111.62 o 
   4  -8   1     1552.23     1522.42     64.75 o 
   5  -8   1      101.07       90.47     22.60 o 
   6  -8   1     2159.35     2252.86     94.55 o 
  -5  -7   1       14.52       10.99     18.03 o 
  -4  -7   1     2743.21     2664.13     90.06 o 
  -3  -7   1     1766.37     1829.44     69.29 o 
  -2  -7   1     1377.90     1431.42     39.56 o 
  -1  -7   1     2659.40     2567.13     99.28 o 
   0  -7   1     4510.70     4507.25    106.31 o 
   1  -7   1     2348.38     2363.83     54.37 o 
   2  -7   1     1588.51     1591.99     41.61 o 
   3  -7   1     4393.76     4474.02     88.05 o 
   4  -7   1     1956.10     1869.67     69.40 o 
   5  -7   1        7.75       22.04     15.70 o 
   6  -7   1     2072.13     2142.47     86.81 o 
   7  -7   1     2342.39     2381.84     95.68 o 
  -6  -6   1     3476.76     3305.63    104.85 o 
  -5  -6   1      209.65      191.69     21.85 o 
  -4  -6   1     4581.88     4290.24    121.11 o 
  -3  -6   1     5035.86     5224.06     97.72 o 
  -2  -6   1       19.97       37.13     13.48 o 
  -1  -6   1     2219.33     2277.74     50.58 o 
   0  -6   1     4434.14     4412.96     96.62 o 
   1  -6   1     3173.24     3203.48     64.84 o 
   2  -6   1        0.98        5.33      6.03 o 
   3  -6   1     4856.21     4949.57    132.84 o 
   4  -6   1     5591.04     5601.35     94.07 o 
   5  -6   1      290.38      273.56     21.52 o 
   6  -6   1      728.06      814.95     32.96 o 
   7  -6   1     2383.33     2457.30     61.45 o 
   8  -6   1     1235.15     1296.54     43.23 o 
  -7  -5   1     1296.05     1239.11     55.26 o 
  -5  -5   1      348.09      299.08     21.50 o 
  -4  -5   1     1085.01     1099.23     29.94 o 
  -3  -5   1     5532.16     5644.09     91.02 o 
  -2  -5   1     1811.04     1788.11     32.34 o 
  -1  -5   1     1772.89     1772.52     30.24 o 
   0  -5   1     6863.62     6763.51     91.24 o 
   1  -5   1     6618.98     6673.30    133.07 o 
   2  -5   1       71.26      105.86      7.41 o 
   3  -5   1     4598.96     4662.75     77.22 o 
   4  -5   1     5654.87     5719.24     82.71 o 
   5  -5   1      835.62      792.06     26.39 o 
   6  -5   1      621.06      651.11     32.20 o 
   7  -5   1     1946.91     2018.62     52.04 o 
   8  -5   1     1647.78     1684.81     48.03 o 
   9  -5   1       61.73       30.53     22.50 o 
  -8  -4   1       10.26       -9.21     14.15 o 
  -7  -4   1     2414.10     2340.41     55.70 o 
  -6  -4   1     3913.69     3850.48     76.47 o 
  -4  -4   1     2153.86     2131.74     36.44 o 
  -3  -4   1     8232.36     8456.58    131.68 o 
  -2  -4   1     6921.38     7029.64     93.92 o 
  -1  -4   1      743.39      724.25     15.17 o 
   0  -4   1     8241.35     8335.59    108.49 o 
   1  -4   1    12628.46    12587.40    184.24 o 
   2  -4   1      231.19      230.06      8.90 o 
   3  -4   1     2980.48     2929.96     56.14 o 
   4  -4   1     8004.69     7946.83    134.65 o 
   5  -4   1     1362.50     1366.72     28.19 o 
   6  -4   1      170.59      147.26     12.96 o 
   7  -4   1     3162.79     3060.81     66.72 o 
   8  -4   1     2335.43     2450.06     84.37 o 
   9  -4   1       58.23       33.92     22.44 o 
  -8  -3   1       64.64       35.86     14.15 o 
  -7  -3   1     1597.66     1596.17     42.48 o 
  -6  -3   1     4558.51     4620.11     86.90 o 
  -5  -3   1     1470.30     1484.60     28.68 o 
  -3  -3   1    10087.72    10094.79    130.78 o 
  -2  -3   1     5783.08     6164.68     81.71 o 
  -1  -3   1      293.62      281.13      7.83 o 
   0  -3   1     2413.24     2441.70     34.98 o 
   1  -3   1     6641.77     7083.87     92.35 o 
   2  -3   1     2346.16     2290.62     38.81 o 
   4  -3   1     7243.17     7126.16     96.05 o 
   5  -3   1     2959.01     2919.26     46.98 o 
   6  -3   1      315.37      278.66     12.31 o 
   7  -3   1     3523.91     3509.99     72.50 o 
   8  -3   1     3265.84     3358.85    105.30 o 
   9  -3   1      230.74      239.18     28.97 o 
  -9  -2   1     3351.12     3354.28    115.76 o 
  -8  -2   1      418.33      397.15     21.79 o 
  -7  -2   1     1221.63     1214.65     89.03 o 
  -6  -2   1     5740.05     5739.68    102.20 o 
  -5  -2   1     3281.84     3194.85     49.43 o 
  -4  -2   1      295.48      294.38     17.52 o 
  -2  -2   1     5089.52     5158.58     68.40 o 
  -1  -2   1      776.13      739.24     13.45 o 
   0  -2   1     4551.60     4612.16     60.53 o 
   1  -2   1     1004.64     1088.49     19.68 o 
   2  -2   1    15594.60    15215.00    340.13 o 
   3  -2   1      137.64      100.08      6.78 o 
   4  -2   1    10661.98    10710.81    139.09 o 
   5  -2   1     8564.67     8936.72    119.33 o 
   6  -2   1       40.08       48.28     17.20 o 
   7  -2   1     5007.44     5171.92     95.43 o 
   8  -2   1     3709.85     4087.48    121.59 o 
   9  -2   1     1046.34      992.33     56.36 o 
  -9  -1   1     3059.07     3342.51    116.62 o 
  -8  -1   1     1708.50     1682.80     71.84 o 
  -7  -1   1      588.31      412.13     23.71 o 
  -2  -1   1    10502.72    10237.19    129.05 o 
  -1  -1   1     9177.60     9227.96    119.69 o 
   0  -1   1     7106.01     7344.51    118.89 o 
   1  -1   1    18695.03    16721.40    732.52 o 
   2  -1   1      421.38      385.17     20.52 o 
   3  -1   1     1177.95     1153.76     19.94 o 
   4  -1   1     9672.13     9751.74    126.61 o 
   5  -1   1     4060.35     4029.54    103.61 o 
   8  -1   1     3466.56     3385.58     72.84 o 
   9  -1   1      986.31     1091.05     60.37 o 
  -8   0   1     1491.11     1621.79     66.28 o 
  -7   0   1      458.43      418.27     18.26 o 
  -6   0   1     5633.97     5471.75     78.56 o 
  -5   0   1     7399.74     7633.80    102.81 o 
  -4   0   1     2816.65     2836.77     64.06 o 
  -3   0   1     1100.46     1026.94     17.77 o 
  -2   0   1    14167.20    13225.12    322.40 o 
  -1   0   1     4907.21     5173.90     67.06 o 
   0   0   1     1353.29     1456.39     19.99 o 
   1   0   1    12287.51    11521.21    173.07 o 
   2   0   1     6985.06     7002.07     90.35 o 
   3   0   1       23.73       42.92      5.78 o 
   4   0   1     9557.37     9737.03    126.54 o 
   5   0   1    10344.65    10297.75    135.47 o 
   6   0   1      997.22      949.80     28.72 o 
   7   0   1     2461.81     2423.53     55.65 o 
   8   0   1     3172.96     3170.47     80.63 o 
   9   0   1     1644.09     1656.89     76.22 o 
  -9   1   1     2315.96     2411.59     89.29 o 
  -8   1   1     2335.86     2260.76     80.82 o 
  -7   1   1        7.00       16.49      9.92 o 
  -6   1   1     4911.30     4872.69     71.31 o 
  -5   1   1     5939.62     6020.70     87.50 o 
  -4   1   1     3582.62     3783.76     54.06 o 
  -3   1   1     3342.46     3324.34     46.55 o 
  -2   1   1     5822.05     6037.38     79.27 o 
  -1   1   1    15886.02    16022.01    202.85 o 
   0   1   1     1051.62     1113.94     16.74 o 
   1   1   1     2518.17     2618.84     64.82 o 
   2   1   1    12035.10    11335.99    173.20 o 
   3   1   1      820.27      737.70     28.92 o 
   4   1   1     2867.51     2788.37     41.73 o 
   5   1   1     8526.84     8079.94    134.46 o 
   6   1   1     1216.90     1199.59     33.54 o 
   7   1   1     1271.35     1274.14     65.61 o 
   8   1   1     2785.08     2816.20     65.79 o 
   9   1   1     1309.79     1376.57     44.38 o 
  -9   2   1     1048.38     1058.52     54.83 o 
  -8   2   1     2869.20     2918.41     95.92 o 
  -7   2   1      212.62      212.96     15.84 o 
  -6   2   1     3245.16     3320.63     67.91 o 
  -5   2   1     6212.20     6090.98    124.60 o 
  -4   2   1     2102.32     2103.44     33.85 o 
  -3   2   1     3939.62     4173.72     58.21 o 
  -2   2   1    17456.69    16150.13    361.37 o 
  -1   2   1    27953.47    26329.06    324.12 o 
   0   2   1      362.89      407.37     24.98 o 
   1   2   1     9384.21     9760.55    123.70 o 
   2   2   1    18313.27    17456.60    339.94 o 
   3   2   1     1078.45     1058.47     25.82 o 
   4   2   1      692.56      670.37     21.11 o 
   5   2   1     5655.37     5629.70     99.99 o 
   6   2   1     2057.58     2045.30     48.14 o 
   7   2   1      585.01      531.82     23.56 o 
   8   2   1     2160.28     2127.22     55.58 o 
  -9   3   1      297.30      309.76     29.48 o 
  -8   3   1     3683.44     3721.77     80.68 o 
  -7   3   1      901.00      882.74     30.93 o 
  -6   3   1     1021.89     1023.66     31.50 o 
  -5   3   1     4433.32     4509.96    101.42 o 
  -4   3   1     2346.72     2384.94     55.20 o 
  -3   3   1     1811.28     1871.95     30.65 o 
  -2   3   1     9228.72     9151.56    118.04 o 
  -1   3   1    23728.36    23738.56    293.72 o 
   0   3   1       39.09       54.70      6.27 o 
   1   3   1    11667.64    11901.17    151.22 o 
   2   3   1    10872.30    10689.99    213.37 o 
   3   3   1      981.34      994.26     29.55 o 
   4   3   1      415.28      378.69     16.62 o 
   5   3   1      555.61      527.18     20.95 o 
   6   3   1     3122.60     3087.34    104.73 o 
   7   3   1       22.18       13.91     12.16 o 
   8   3   1      778.36      705.65     30.17 o 
  -9   4   1     1469.00     1426.85     65.98 o 
  -8   4   1     2323.87     2363.76     79.89 o 
  -7   4   1     1301.01     1289.08     39.06 o 
  -6   4   1      659.63      664.55     25.76 o 
  -5   4   1     3283.64     3347.80    109.46 o 
  -4   4   1     4704.79     4768.36     88.16 o 
  -3   4   1      468.63      469.20     12.97 o 
  -2   4   1     5181.46     5137.85     74.97 o 
   0   4   1      361.00      374.76     13.58 o 
   2   4   1     9600.11     9639.42    126.84 o 
   3   4   1     4182.24     4174.11    119.08 o 
   4   4   1       14.61       10.90      8.58 o 
   5   4   1     5441.46     5536.76    101.64 o 
   6   4   1     3535.22     3487.93     73.42 o 
   7   4   1      170.00      158.43     22.63 o 
  -9   5   1      259.24      300.32     35.93 o 
  -8   5   1     3538.37     3662.73     82.97 o 
  -7   5   1     2838.57     2891.34     95.63 o 
  -6   5   1      116.02      105.37     15.42 o 
  -5   5   1     5667.37     5698.23    106.78 o 
  -4   5   1     4788.96     4718.90    111.74 o 
  -3   5   1       41.85       62.32     17.96 o 
  -1   5   1     4975.57     5147.30     72.83 o 
   0   5   1      659.47      636.21     16.19 o 
   1   5   1      123.89      129.62     11.71 o 
   2   5   1     6520.37     6449.31     89.98 o 
   4   5   1        0.33        0.51      8.70 o 
   5   5   1     2931.47     2892.30     63.35 o 
   6   5   1     3495.88     3531.65     76.08 o 
   7   5   1      704.54      719.30     30.77 o 
  -8   6   1     2746.01     2865.42     71.91 o 
  -7   6   1     2074.85     2067.34     56.13 o 
  -6   6   1        1.19       -4.15     10.64 o 
  -5   6   1     3771.96     3870.91     81.11 o 
  -4   6   1     5534.80     5411.35    102.31 o 
  -3   6   1      610.23      544.13     20.36 o 
  -2   6   1      843.14      836.03     20.52 o 
  -1   6   1     4395.67     4335.40     64.94 o 
   0   6   1     2044.43     2040.34     36.76 o 
   1   6   1      221.66      242.12     19.33 o 
   2   6   1     3653.50     3769.10     78.74 o 
   3   6   1     2191.03     2165.47     49.47 o 
   4   6   1        9.12       18.64     10.81 o 
   5   6   1     1359.06     1417.84     60.85 o 
   6   6   1     3132.48     3111.90    103.93 o 
  -7   7   1     1543.52     1556.97     48.91 o 
  -6   7   1      117.93       90.15     23.60 o 
  -5   7   1     1294.56     1308.66    118.23 o 
  -4   7   1     3615.58     3645.75     77.38 o 
  -3   7   1      777.97      750.09     26.08 o 
  -2   7   1      394.64      422.40     29.51 o 
  -1   7   1     3216.91     3265.25     68.13 o 
   0   7   1     2123.90     2166.46     54.90 o 
   1   7   1       96.39      126.04     15.09 o 
   2   7   1     2001.48     1915.63     68.43 o 
   3   7   1     2698.02     2640.48     88.05 o 
   4   7   1      301.92      277.34     27.66 o 
   5   7   1      399.45      405.84     34.46 o 
  -6   8   1      162.08      188.17     38.46 o 
  -5   8   1      124.62      108.13     31.26 o 
  -4   8   1     2332.59     2410.87     95.60 o 
  -2   8   1      152.75      177.82     27.20 o 
  -1   8   1     2702.64     2808.73     93.96 o 
   0   8   1     2607.06     2623.94    111.51 o 
   1   8   1      190.15      225.69     24.89 o 
   2   8   1     1276.60     1352.77     59.21 o 
   3   8   1     4440.31     4602.61    137.23 o 
  -3   9   1     1098.38     1113.60     63.46 o 
  -2   9   1       77.60      127.61     27.58 o 
  -1   9   1      874.99      916.21     49.64 o 
   0 -10   2      949.15     1052.53     56.74 o 
   1 -10   2     1432.92     1526.20     48.78 o 
   2 -10   2      184.54      204.13     35.42 o 
  -3  -9   2     1078.50     1200.06     61.15 o 
  -2  -9   2     3043.81     3371.26    112.59 o 
  -1  -9   2       66.83       77.28     17.03 o 
   0  -9   2      533.39      560.77     39.48 o 
   1  -9   2     2693.37     2667.86     85.28 o 
   2  -9   2      543.17      550.61     26.68 o 
   3  -9   2      206.99      212.11     25.83 o 
   4  -9   2     1850.59     1881.20     77.27 o 
   5  -9   2     1579.14     1528.87     69.02 o 
  -5  -8   2     1234.90     1261.80     61.76 o 
  -4  -8   2        6.83       -3.20     18.57 o 
  -3  -8   2     1205.52     1222.10     57.65 o 
  -2  -8   2     5365.33     5275.68    104.78 o 
  -1  -8   2     2336.84     2417.41     58.77 o 
   0  -8   2     1235.09     1233.80     49.41 o 
   1  -8   2     5505.58     5364.95    105.26 o 
   2  -8   2     2349.64     2313.68     76.25 o 
   3  -8   2      161.78      203.72     28.88 o 
   4  -8   2     1376.31     1313.40     58.24 o 
   5  -8   2     2037.83     2003.82     77.84 o 
   7  -8   2     1484.29     1465.12     75.20 o 
  -6  -7   2     2482.05     2693.18     94.20 o 
  -5  -7   2     2353.33     2441.51     86.81 o 
  -4  -7   2        2.82        7.31     16.77 o 
  -3  -7   2     2868.57     2936.04     65.25 o 
  -2  -7   2     3767.54     3854.31     79.44 o 
  -1  -7   2      713.50      715.07     26.32 o 
   0  -7   2       90.58      137.77     15.16 o 
   1  -7   2     3912.98     3951.77     80.00 o 
   2  -7   2     3412.38     3501.92     73.39 o 
   3  -7   2      290.88      281.59     16.87 o 
   4  -7   2     1696.28     1665.24     44.54 o 
   5  -7   2     3274.35     3454.83    107.80 o 
   7  -7   2      499.41      583.55     45.10 o 
  -7  -6   2        1.01       -2.47     17.74 o 
  -6  -6   2     1395.22     1336.41     57.14 o 
  -5  -6   2     5000.70     5067.12    139.95 o 
  -4  -6   2      329.00      362.25     30.96 o 
  -3  -6   2      293.44      301.10     16.26 o 
  -2  -6   2     8071.45     7842.23    136.90 o 
  -1  -6   2     2636.53     2487.57     54.22 o 
   0  -6   2        2.32        0.48      8.01 o 
   1  -6   2     8713.73     8614.37    148.47 o 
   2  -6   2     5421.47     5571.06    115.91 o 
   3  -6   2       81.28      110.09     33.78 o 
   4  -6   2     2985.07     2995.91     50.23 o 
   5  -6   2     5384.89     5274.80    108.30 o 
   6  -6   2      949.39      964.35     42.41 o 
   7  -6   2      301.13      301.56     20.02 o 
   8  -6   2     2918.19     3146.44    100.33 o 
  -7  -5   2      119.70       77.62     21.18 o 
  -6  -5   2     1366.28     1336.51     53.67 o 
  -5  -5   2     5941.49     5521.51    144.60 o 
  -4  -5   2     1584.95     1622.82     31.02 o 
  -3  -5   2       30.94       21.58      6.61 o 
  -2  -5   2     6250.05     6377.73     87.10 o 
  -1  -5   2     4562.99     4664.73     65.20 o 
   0  -5   2      125.90      126.52      6.73 o 
   1  -5   2     8428.59     8782.98    218.51 o 
   2  -5   2     5057.64     5181.04     73.25 o 
   3  -5   2       15.78       24.61      9.16 o 
   4  -5   2     3026.10     3044.69     64.00 o 
   5  -5   2     4563.00     4481.86     97.10 o 
   6  -5   2     1362.14     1301.84     50.22 o 
   7  -5   2        2.09        6.55     11.61 o 
   8  -5   2     2789.68     2901.16     94.80 o 
  -8  -4   2     2371.06     2405.14     58.75 o 
  -7  -4   2      686.01      617.45     25.40 o 
  -5  -4   2     7775.26     7811.41    107.86 o 
  -4  -4   2     3385.86     3370.03     51.96 o 
  -3  -4   2      141.77      149.42      7.98 o 
  -2  -4   2     9129.79     9194.01    119.73 o 
  -1  -4   2     8308.20     8337.91    108.48 o 
   0  -4   2      432.34      446.90     32.41 o 
   1  -4   2     5807.49     6102.21     82.05 o 
   2  -4   2    13102.13    12562.81    161.36 o 
   3  -4   2      358.92      328.82     16.92 o 
   4  -4   2     1309.61     1212.16     24.26 o 
   5  -4   2     5871.36     5597.88     80.08 o 
   6  -4   2     2104.47     2087.19     39.24 o 
   7  -4   2      100.88       66.52     18.57 o 
   8  -4   2     2266.08     2448.63     84.50 o 
   9  -4   2     2436.72     2338.19     88.45 o 
  -9  -3   2      950.99     1020.63     57.60 o 
  -8  -3   2     3123.22     3209.56     70.92 o 
  -7  -3   2     1134.20     1106.10     33.71 o 
  -6  -3   2      187.86      188.02     13.40 o 
  -5  -3   2     7066.00     7055.22    120.57 o 
  -4  -3   2     4217.77     4280.87     64.88 o 
  -3  -3   2     1475.85     1650.98     28.13 o 
  -2  -3   2    10189.20    10058.85    128.81 o 
  -1  -3   2     2053.00     1934.05     28.80 o 
   0  -3   2     1132.45     1123.72     25.82 o 
   1  -3   2      696.82      624.14     20.51 o 
   2  -3   2     6383.46     6406.11    102.96 o 
   3  -3   2    13503.13    13391.17    179.86 o 
   4  -3   2      110.63       99.18     11.53 o 
   5  -3   2     4100.50     4271.29    141.12 o 
   6  -3   2     4015.61     3997.45     62.41 o 
   7  -3   2       48.45       23.13     10.70 o 
   8  -3   2     1363.68     1294.10     59.83 o 
   9  -3   2     2349.76     2170.72     85.07 o 
  -9  -2   2      433.53      489.56     44.05 o 
  -8  -2   2     3414.04     3357.18    108.61 o 
  -6  -2   2       59.18       52.92     16.76 o 
  -5  -2   2     6388.54     6201.31     86.14 o 
  -4  -2   2     5031.18     4974.60     69.40 o 
  -3  -2   2      253.96      270.19     29.37 o 
  -2  -2   2    18175.26    17578.86    260.34 o 
  -1  -2   2    14325.39    13937.33    174.77 o 
   0  -2   2     8199.81     8748.63    139.93 o 
   1  -2   2    14137.51    13948.15    174.38 o 
   2  -2   2    16655.94    16759.42    209.03 o 
   3  -2   2     9771.58     9914.92    127.63 o 
   4  -2   2        0.78       -0.26      4.02 o 
   5  -2   2     2266.40     2330.77     39.09 o 
   6  -2   2     3496.13     3606.52     98.18 o 
   7  -2   2     1270.20     1223.14     35.99 o 
   9  -2   2     2613.14     2568.61     96.78 o 
  -8  -1   2     3420.72     3774.10    114.93 o 
  -7  -1   2     1962.30     1927.86     36.57 o 
  -6  -1   2        0.93       12.33      7.83 o 
  -5  -1   2     3242.61     3149.14     55.19 o 
  -4  -1   2     6679.95     6574.85     88.28 o 
  -3  -1   2      467.77      478.16     11.35 o 
  -2  -1   2     4166.56     4195.93     56.13 o 
  -1  -1   2    12161.76    12400.70    304.28 o 
   0  -1   2     1733.84     1876.82     26.31 o 
   1  -1   2       26.94       46.44      3.70 o 
   2  -1   2     9942.63    10233.23    129.74 o 
   3  -1   2     8313.13     8488.19    136.18 o 
   4  -1   2      710.81      753.70     19.31 o 
   5  -1   2     2855.42     2852.22     44.98 o 
   6  -1   2     4969.79     4880.57     90.74 o 
   7  -1   2     1685.37     1655.59     65.07 o 
   8  -1   2      217.22      200.54     23.09 o 
   9  -1   2     2552.56     2532.92     97.35 o 
  -9   0   2      282.91      290.22     30.69 o 
  -8   0   2     3638.15     3443.03    106.81 o 
  -7   0   2     3027.76     2899.07     62.97 o 
  -6   0   2        4.96        7.78      6.11 o 
  -5   0   2     3279.22     3282.54     78.26 o 
  -4   0   2    11597.73    11542.01    201.56 o 
  -3   0   2     2933.10     2934.61     41.92 o 
  -2   0   2     2661.64     2832.89     39.40 o 
  -1   0   2    10340.63    10397.95    160.11 o 
   0   0   2     5013.09     5158.39     66.34 o 
   1   0   2      619.50      676.21     21.37 o 
   2   0   2     4601.03     4672.89     76.56 o 
   3   0   2    13845.85    14063.34    324.85 o 
   4   0   2     1428.65     1417.07     29.08 o 
   5   0   2     4943.65     5022.00     89.99 o 
   6   0   2     9057.36     8687.36    247.70 o 
   7   0   2     1800.76     1788.59     46.41 o 
   8   0   2      144.31      138.13     52.13 o 
   9   0   2     2764.21     2830.39     69.50 o 
  -9   1   2        0.19        8.98     17.87 o 
  -8   1   2     3228.03     3220.69     72.03 o 
  -7   1   2     3810.01     3779.95     77.59 o 
  -6   1   2      511.02      484.73     20.29 o 
  -5   1   2     1582.51     1638.88     94.11 o 
  -4   1   2     8592.94     8326.00    163.92 o 
  -3   1   2     5881.87     5958.26     99.51 o 
  -2   1   2      237.38      251.90     17.60 o 
  -1   1   2     5120.02     5342.70     69.68 o 
   0   1   2     4547.58     4605.03    123.94 o 
   1   1   2     1560.74     1667.21     25.08 o 
   2   1   2      820.42      755.21     19.04 o 
   3   1   2    11102.47    10575.01    166.13 o 
   4   1   2     1516.80     1563.23     35.93 o 
   5   1   2     1697.81     1644.21     39.78 o 
   6   1   2    10416.23     9840.45    165.28 o 
   7   1   2     1169.76     1169.10     36.28 o 
   8   1   2       23.42       19.37     14.54 o 
   9   1   2     2485.31     2436.63    117.82 o 
  -9   2   2       83.28      101.41     27.36 o 
  -8   2   2     1806.01     1775.09     49.08 o 
  -7   2   2     7819.10     8071.37    144.35 o 
  -6   2   2      960.41      922.87     29.75 o 
  -5   2   2      258.34      234.96     14.25 o 
  -4   2   2    10482.32    10657.82    173.38 o 
  -3   2   2     6421.58     6338.66    135.88 o 
  -2   2   2     1063.15     1121.17     26.06 o 
  -1   2   2    12271.12    12791.71    161.17 o 
   0   2   2    13658.50    14247.36    178.75 o 
   1   2   2       10.54       51.23     19.90 o 
   2   2   2     6285.14     6295.99     83.48 o 
   3   2   2     7160.17     7061.43    116.47 o 
   4   2   2      889.46      904.13     26.24 o 
   5   2   2      319.57      329.82     16.43 o 
   6   2   2     3344.48     3284.64     68.79 o 
   7   2   2     3294.10     3379.63    169.34 o 
   8   2   2       91.33       75.73     16.50 o 
  -9   3   2        6.17       13.55     15.16 o 
  -8   3   2     1643.76     1696.57     48.80 o 
  -7   3   2     3407.37     3380.12     77.30 o 
  -6   3   2     1498.95     1498.24     40.39 o 
  -5   3   2      131.66      145.07     13.62 o 
  -4   3   2     3281.75     3116.00     62.00 o 
  -3   3   2     8010.43     8122.45    107.46 o 
  -2   3   2     2412.69     2563.52     38.81 o 
  -1   3   2     5853.06     5965.74     87.41 o 
   0   3   2     5733.94     5529.31     74.54 o 
   1   3   2     3066.17     3143.59     46.09 o 
   2   3   2     1645.89     1743.01     45.68 o 
   3   3   2     5190.85     5266.59     92.02 o 
   4   3   2     5708.63     5740.44    145.28 o 
   5   3   2       70.25       80.37     12.80 o 
   6   3   2     3884.28     3800.37     78.03 o 
   7   3   2     2175.59     2125.63     54.56 o 
   8   3   2       98.32       26.95     16.31 o 
  -9   4   2     1227.94     1289.76     44.88 o 
  -8   4   2      534.80      551.47     26.96 o 
  -7   4   2     4162.31     4001.44    137.26 o 
  -6   4   2     2911.73     2732.90     62.26 o 
  -5   4   2       74.45       90.09     16.13 o 
  -4   4   2     5752.30     5832.63    105.45 o 
  -3   4   2     5071.88     5141.33     93.05 o 
  -2   4   2     1527.69     1618.10     40.46 o 
  -1   4   2     4498.27     4523.67     63.97 o 
   0   4   2     9072.31     8963.28    118.25 o 
   1   4   2     3381.06     3486.31     84.42 o 
   2   4   2      474.59      443.15     13.13 o 
   3   4   2     6111.34     6124.98    107.02 o 
   4   4   2     3365.64     3338.81     67.42 o 
   5   4   2      270.06      245.66     16.12 o 
   6   4   2     2997.03     2893.71     65.74 o 
   7   4   2     1793.05     1707.24     48.91 o 
  -8   5   2        5.63       22.04     15.93 o 
  -7   5   2     2798.76     2832.12     68.01 o 
  -6   5   2     2352.77     2376.87     58.52 o 
  -5   5   2       29.11       25.41     10.89 o 
  -4   5   2     4361.11     4422.54     86.51 o 
  -3   5   2     4284.91     4296.46     88.29 o 
  -2   5   2     2183.51     2156.44     37.34 o 
  -1   5   2     1936.26     1884.87     33.07 o 
   0   5   2     7163.12     7151.26     98.39 o 
   1   5   2     4500.87     4545.45     89.78 o 
   2   5   2       86.23       92.91     25.75 o 
   3   5   2     2230.05     2280.85     64.06 o 
   4   5   2     2292.41     2249.11     60.06 o 
   5   5   2      579.01      565.57     32.04 o 
   6   5   2      736.01      731.28     30.22 o 
  -8   6   2       23.53       40.22     17.46 o 
  -7   6   2     1796.65     1755.01     51.25 o 
  -6   6   2     1872.22     1907.37     52.14 o 
  -5   6   2      280.06      261.82     17.92 o 
  -4   6   2     3406.48     3396.33     76.33 o 
  -3   6   2     3255.25     3271.52     68.99 o 
  -2   6   2     2238.36     2186.51     68.20 o 
   2   6   2        2.04      -11.66     11.66 o 
   3   6   2     1503.46     1474.47     72.94 o 
   4   6   2     1962.71     1944.12     52.11 o 
   5   6   2      869.54      835.86     32.06 o 
  -7   7   2      820.21      835.89     38.26 o 
  -6   7   2     1622.15     1670.40     49.63 o 
  -5   7   2      791.24      715.35     30.23 o 
  -4   7   2      250.56      239.43     17.71 o 
  -2   7   2     2291.18     2105.38     79.64 o 
  -1   7   2        5.39      -12.87     12.87 o 
   0   7   2     2539.13     2512.88     45.05 o 
   1   7   2     3211.28     3088.36     93.26 o 
   2   7   2      347.78      399.15     30.69 o 
   3   7   2      771.52      752.02     42.41 o 
   4   7   2     3352.96     3486.33    111.86 o 
  -5   8   2      758.96      785.99     53.27 o 
  -4   8   2      682.48      659.19     48.03 o 
  -3   8   2     1520.30     1607.16     73.56 o 
  -2   8   2     1338.27     1360.68     64.32 o 
  -1   8   2       16.92        2.20     19.11 o 
   1   8   2     2995.03     3058.82     98.05 o 
   2   8   2      346.33      380.79     30.99 o 
   0 -10   3      114.33      172.28     23.60 o 
   1 -10   3      341.78      361.00     24.31 o 
   2 -10   3     2491.76     2516.40     66.60 o 
   3 -10   3     1162.23     1117.12     59.94 o 
  -3  -9   3       65.28       84.61     27.50 o 
  -2  -9   3      928.62      999.31     37.27 o 
  -1  -9   3     4089.58     3969.61     95.87 o 
   0  -9   3      394.98      412.12     23.17 o 
   1  -9   3     1548.92     1596.27     47.69 o 
   2  -9   3     3285.51     3132.05     73.77 o 
   3  -9   3     1313.71     1310.75     42.49 o 
   4  -9   3       25.52       31.55     19.24 o 
   5  -9   3     1292.69     1385.35     64.91 o 
  -5  -8   3     1843.23     1810.44     74.88 o 
  -4  -8   3     1805.28     1826.10     75.12 o 
  -3  -8   3      329.72      321.90     60.38 o 
  -2  -8   3     1643.84     1713.73     47.55 o 
  -1  -8   3     1419.18     1403.18     41.57 o 
   0  -8   3      733.73      736.07     28.86 o 
   1  -8   3      441.09      454.09     22.68 o 
   2  -8   3     2846.25     2887.21     98.76 o 
   3  -8   3     4040.64     3873.48    147.98 o 
   4  -8   3      390.15      404.89     23.09 o 
   5  -8   3     2245.92     2155.56     80.87 o 
   6  -8   3     3595.94     3519.38    114.04 o 
  -6  -7   3      190.68      160.99     29.91 o 
  -5  -7   3     1568.41     1572.28     64.99 o 
  -4  -7   3     2596.60     2601.92     61.19 o 
  -3  -7   3     1554.70     1598.97     43.74 o 
  -2  -7   3      293.76      293.88     17.22 o 
  -1  -7   3     2802.05     2854.85     63.18 o 
   0  -7   3     1621.14     1592.50     42.49 o 
   1  -7   3       17.21       58.70     12.52 o 
   2  -7   3     2740.33     2798.67     62.76 o 
   3  -7   3     3405.95     3377.53     89.33 o 
   4  -7   3      778.55      771.96     29.55 o 
   5  -7   3     1955.52     1911.22     70.74 o 
   6  -7   3     4016.95     3897.73    118.07 o 
   7  -7   3     1402.01     1430.05     67.78 o 
  -7  -6   3     2530.01     2517.17     87.70 o 
  -6  -6   3      146.68      173.84     22.44 o 
  -5  -6   3     1920.54     1886.52     69.40 o 
  -4  -6   3     4259.65     4255.83     90.60 o 
  -3  -6   3     3589.82     3635.34     73.70 o 
  -2  -6   3       33.03       39.74     12.24 o 
  -1  -6   3     6515.45     6587.77    118.15 o 
   0  -6   3     8257.26     7893.00    138.06 o 
   1  -6   3      404.26      416.67     19.08 o 
   2  -6   3     3836.91     3807.52     76.34 o 
   3  -6   3     3250.54     3267.57     68.95 o 
   4  -6   3     1591.03     1563.22     41.74 o 
   5  -6   3     1353.11     1308.37     38.14 o 
   6  -6   3     3012.37     2826.74     88.96 o 
   7  -6   3     2252.77     2294.33     85.63 o 
  -8  -5   3     1396.81     1395.40     60.02 o 
  -7  -5   3     1750.53     1724.35     65.12 o 
  -6  -5   3      666.27      713.56     38.00 o 
  -5  -5   3     1795.84     1774.67     43.54 o 
  -4  -5   3     3461.79     3522.09     70.11 o 
  -3  -5   3     4659.81     4744.10     88.11 o 
  -2  -5   3       38.91       42.52      8.68 o 
  -1  -5   3     6239.96     6337.80    111.30 o 
   0  -5   3    15037.52    14746.65    311.45 o 
   1  -5   3     1510.17     1519.39     73.20 o 
   2  -5   3     2394.92     2482.78     47.08 o 
   3  -5   3     4182.70     4035.62     60.33 o 
   4  -5   3      875.05      827.84     20.39 o 
   5  -5   3      108.69       89.26     13.38 o 
   7  -5   3     2037.97     2147.42     73.37 o 
   8  -5   3       17.88       22.90     21.37 o 
  -8  -4   3      784.51      739.52     39.46 o 
  -6  -4   3     1885.19     1955.49     45.80 o 
  -5  -4   3      677.36      660.31     18.16 o 
  -4  -4   3     4940.80     4946.02     84.50 o 
  -3  -4   3     7169.35     7122.13     96.05 o 
  -2  -4   3      331.67      374.19     10.47 o 
  -1  -4   3     2617.67     2556.08     60.23 o 
   0  -4   3    15514.04    14940.50    238.99 o 
   1  -4   3     3398.53     3506.30     50.43 o 
   2  -4   3      136.69      111.38      6.21 o 
   3  -4   3    11361.31    11456.46    152.52 o 
   4  -4   3     7412.66     7652.62    126.08 o 
   5  -4   3      158.86      154.69     10.37 o 
   6  -4   3     3752.87     3783.23     75.81 o 
   8  -4   3       13.66       66.98     24.27 o 
   9  -4   3      754.28      748.23     47.89 o 
  -9  -3   3      784.12      871.65     54.00 o 
  -8  -3   3      132.44      159.97     31.23 o 
  -7  -3   3     4634.60     4469.43    179.46 o 
  -6  -3   3     6613.21     6312.82    110.93 o 
  -5  -3   3       80.21       88.63     16.39 o 
  -4  -3   3     3582.13     3483.28     52.19 o 
  -3  -3   3     9022.52     8949.43    116.92 o 
  -2  -3   3      908.77      975.90     19.89 o 
  -1  -3   3     1910.98     1970.74     40.00 o 
   0  -3   3    10566.89    10267.63    166.47 o 
   1  -3   3     3107.30     3150.39     45.16 o 
   2  -3   3     7199.44     7748.27    101.81 o 
   3  -3   3     5636.50     5573.54     76.95 o 
   4  -3   3     4304.64     4226.73     62.15 o 
   5  -3   3       80.54       93.97     22.08 o 
   6  -3   3     1110.31     1022.08     30.96 o 
   7  -3   3     5215.32     5277.32    211.52 o 
   8  -3   3      711.11      686.53     29.09 o 
   9  -3   3      220.27      244.58     39.54 o 
  -9  -2   3      867.34      918.76     56.25 o 
  -8  -2   3      596.20      599.65     38.17 o 
  -7  -2   3     3839.35     3819.75     90.54 o 
  -6  -2   3     7358.57     7094.89    150.51 o 
  -5  -2   3      198.71      192.73     10.61 o 
  -4  -2   3     4530.20     4649.99     65.93 o 
  -3  -2   3    15192.86    13857.84    294.14 o 
  -1  -2   3      677.19      723.27     13.77 o 
   0  -2   3    13521.21    13602.98    254.06 o 
   2  -2   3     2686.37     2931.61     44.79 o 
   3  -2   3     9715.97     9683.54    176.67 o 
   4  -2   3     4436.07     4342.05     62.50 o 
   5  -2   3       62.80       63.62     11.05 o 
   6  -2   3     1089.34     1039.98     31.51 o 
   7  -2   3     5620.87     5808.99    108.88 o 
   8  -2   3     2010.43     1995.88     52.91 o 
   9  -2   3       40.49       51.04     28.38 o 
  -9  -1   3     1464.04     1554.49     68.38 o 
  -8  -1   3      125.73      128.50     25.83 o 
  -7  -1   3     2266.04     2237.01     52.83 o 
  -6  -1   3     6518.85     6605.95    107.43 o 
  -5  -1   3      325.05      315.44     14.02 o 
  -4  -1   3     2793.38     2830.98     56.39 o 
  -3  -1   3    15655.61    15928.08    285.97 o 
  -2  -1   3     1433.04     1537.10     61.05 o 
   0  -1   3     7651.75     7724.36    140.69 o 
   1  -1   3     6392.53     6304.02     81.88 o 
   2  -1   3      948.67     1012.98     17.96 o 
   3  -1   3     4314.72     4248.38     59.11 o 
   4  -1   3     5431.51     5343.08     74.28 o 
   5  -1   3      910.89      864.55     26.60 o 
   6  -1   3      738.25      714.89     25.44 o 
   7  -1   3     3220.95     3181.85     69.37 o 
   8  -1   3     2291.59     2367.23     59.59 o 
   9  -1   3       17.64       11.65     16.29 o 
  -9   0   3     2260.61     2268.21     85.68 o 
  -8   0   3      158.12      156.95     21.17 o 
  -7   0   3     1920.96     1954.92     49.17 o 
  -6   0   3     4477.64     4341.65    157.85 o 
  -5   0   3     1072.56     1058.97     21.30 o 
  -4   0   3     4946.51     5210.29     71.95 o 
  -3   0   3    13476.34    13653.11    172.93 o 
  -2   0   3     2486.52     2422.22     35.26 o 
  -1   0   3     1774.17     1929.10     32.14 o 
   0   0   3    12412.60    12258.31    196.14 o 
   1   0   3    15304.04    14541.25    309.16 o 
   2   0   3     8204.12     8835.09    134.13 o 
   3   0   3     2541.29     2431.90     47.43 o 
   4   0   3    11128.26    10866.56    174.25 o 
   5   0   3     3076.83     3068.28     62.61 o 
   6   0   3      387.81      388.58     26.27 o 
   7   0   3     3732.16     3738.60     78.89 o 
   8   0   3      941.40      931.92     57.30 o 
  -9   1   3     3111.63     3085.94    105.87 o 
  -8   1   3     1420.33     1396.68     42.74 o 
  -7   1   3     1181.92     1209.87     36.72 o 
  -6   1   3     5650.13     5654.12    148.43 o 
  -5   1   3     1131.84     1134.60     31.58 o 
  -4   1   3     1406.36     1478.33     35.60 o 
  -3   1   3     9390.47     9296.51    150.50 o 
  -2   1   3     1458.99     1297.64     28.71 o 
  -1   1   3      132.71      137.57      5.52 o 
   0   1   3     9733.46    10109.55    128.54 o 
   1   1   3    14742.80    14749.52    185.29 o 
   2   1   3     2267.10     2232.36     43.44 o 
   3   1   3      669.50      627.37     33.15 o 
   4   1   3     6054.35     5860.91    101.97 o 
   5   1   3     2548.25     2374.64     52.50 o 
   6   1   3      671.22      618.38     24.61 o 
   7   1   3     1383.38     1456.95     42.62 o 
   8   1   3     2884.30     2823.68     68.61 o 
  -9   2   3     3465.79     3640.81     84.25 o 
  -8   2   3       19.67       22.69     14.16 o 
  -7   2   3      405.52      385.56     20.97 o 
  -6   2   3     2815.98     2843.65     62.43 o 
  -5   2   3     2557.74     2413.42     86.89 o 
  -4   2   3      320.41      359.95     16.26 o 
  -3   2   3     6510.83     6359.33    112.52 o 
  -2   2   3     8949.76     9004.25    116.74 o 
  -1   2   3      117.87       99.09      6.83 o 
   0   2   3     4965.19     5166.50     70.19 o 
   1   2   3     7906.31     7939.66    124.10 o 
   2   2   3     4546.88     4767.93     85.42 o 
   3   2   3     1124.00     1112.33     29.30 o 
   4   2   3     7656.23     7412.08    191.55 o 
   5   2   3     7201.05     7094.69    124.72 o 
   6   2   3       28.84       22.71     11.11 o 
   7   2   3     1607.36     1629.86     46.49 o 
   8   2   3     3435.05     3416.47     79.23 o 
  -9   3   3     2574.77     2660.56    101.22 o 
  -8   3   3     1074.13     1028.06     37.19 o 
  -7   3   3      791.89      780.78     31.70 o 
  -6   3   3     3123.77     3097.47     67.68 o 
  -5   3   3     5132.53     5128.56     96.51 o 
  -4   3   3      264.05      240.26     14.42 o 
  -3   3   3     1793.76     1694.53     39.40 o 
  -2   3   3     7736.72     7712.23    102.40 o 
  -1   3   3     2448.36     2504.63     43.75 o 
   0   3   3      325.05      340.28     10.75 o 
   1   3   3     3339.26     3352.28     55.68 o 
   2   3   3     4220.13     4221.46     85.40 o 
   3   3   3      148.33      141.19     11.66 o 
   4   3   3     5639.71     5698.49    102.73 o 
   5   3   3     5519.95     5210.81     98.26 o 
   6   3   3        5.72       17.84     12.16 o 
   7   3   3     1920.21     2019.95     54.77 o 
  -9   4   3     1917.81     2060.46     60.27 o 
  -8   4   3     1960.85     1933.02     74.80 o 
  -7   4   3      243.67      219.98     17.62 o 
  -6   4   3     3413.54     3285.61     82.23 o 
  -5   4   3     5975.19     5938.67    153.21 o 
  -4   4   3      321.90      301.50     27.55 o 
  -3   4   3     1218.00     1183.38     32.42 o 
  -2   4   3     9119.75     9362.42    152.87 o 
  -1   4   3     2509.66     2492.56     40.66 o 
   0   4   3      115.39      123.70     20.06 o 
   1   4   3     4825.65     4808.35     69.90 o 
   2   4   3     2926.39     2890.19     71.98 o 
   3   4   3       15.05        4.82      8.49 o 
   4   4   3     3126.09     3140.36     66.66 o 
   5   4   3     3954.42     4017.58     82.23 o 
   6   4   3       90.38       99.20     20.60 o 
  -8   5   3     2081.97     2101.92     59.19 o 
  -7   5   3        1.24        0.65     13.31 o 
  -6   5   3     1752.87     1709.21     70.00 o 
  -5   5   3     4398.84     4295.66    163.95 o 
  -4   5   3     1028.09      976.68     31.56 o 
  -3   5   3      598.13      581.17     48.82 o 
  -2   5   3     5147.96     5202.17    246.87 o 
  -1   5   3     3458.42     3388.40     53.61 o 
   0   5   3      129.34      130.08     11.76 o 
   1   5   3     2994.07     3120.21     64.99 o 
   2   5   3     3381.46     3345.88     67.49 o 
   3   5   3      130.14      131.97     18.88 o 
   4   5   3      707.61      726.82     27.71 o 
   5   5   3     2429.13     2338.78     57.92 o 
   6   5   3      797.55      780.26     32.57 o 
  -7   6   3      125.84      115.87     44.25 o 
  -6   6   3      474.88      423.66     24.14 o 
  -5   6   3     2411.02     2373.40     59.19 o 
  -4   6   3     2231.61     2343.55     56.90 o 
  -3   6   3       13.21       21.86     11.89 o 
  -2   6   3     6184.95     6072.48    112.12 o 
  -1   6   3     3285.87     3131.29     65.87 o 
   0   6   3       25.43       18.98      8.77 o 
   1   6   3     4138.10     4109.76    101.16 o 
   2   6   3     2975.31     3010.36     64.44 o 
   3   6   3      628.17      627.96     25.82 o 
   4   6   3      509.97      481.29     24.19 o 
  -6   7   3      530.14      507.07     27.71 o 
  -5   7   3     4356.78     4119.62     89.69 o 
  -4   7   3      312.51      335.85     21.55 o 
  -3   7   3        0.73       -1.59     12.57 o 
  -2   7   3     2708.10     2650.35     61.98 o 
  -1   7   3     1829.40     1918.16     49.27 o 
   0   7   3      456.46      422.24     28.33 o 
   1   7   3     1440.45     1450.15     40.23 o 
   2   7   3     3173.45     3148.55    156.24 o 
   3   7   3      668.38      681.33     40.80 o 
  -4   8   3     1008.39     1068.01     60.85 o 
  -3   8   3        4.92      -10.27     21.77 o 
  -2   8   3     1848.29     1914.26     80.04 o 
  -1 -10   4     1022.73     1078.61     40.82 o 
   0 -10   4     4933.77     5009.16    107.85 o 
   1 -10   4      831.10      827.49     35.22 o 
   2 -10   4      280.23      256.64     21.27 o 
   3 -10   4     2442.79     2331.66     91.01 o 
  -3  -9   4     2833.45     2928.66     72.17 o 
  -2  -9   4      349.13      364.62     22.71 o 
  -1  -9   4      792.56      784.17     32.20 o 
   0  -9   4     2013.09     1990.21     54.96 o 
   1  -9   4     1904.40     1900.96     53.20 o 
   2  -9   4       10.15       27.26     18.59 o 
   3  -9   4     1524.88     1509.71     46.38 o 
   4  -9   4     2059.43     2017.25     79.88 o 
   5  -9   4      146.65      118.53     27.04 o 
  -5  -8   4      303.44      319.94     32.28 o 
  -4  -8   4     2145.37     2247.37     58.21 o 
  -3  -8   4     4244.17     4139.46     88.20 o 
  -2  -8   4     1662.73     1796.13     49.19 o 
  -1  -8   4      749.47      758.45     34.28 o 
   0  -8   4     2828.35     2822.27     71.68 o 
   1  -8   4     2927.85     2871.89     83.45 o 
   2  -8   4      188.06      167.44     26.81 o 
   3  -8   4     1533.81     1489.31     44.32 o 
   4  -8   4     4046.37     3902.11     84.99 o 
   5  -8   4      545.54      564.28     37.87 o 
   6  -8   4      715.56      652.55     42.22 o 
  -6  -7   4     2489.00     2604.38     91.03 o 
  -5  -7   4      354.52      374.53     31.20 o 
  -4  -7   4      765.44      784.32     29.56 o 
  -3  -7   4     4164.19     4289.11     87.52 o 
  -2  -7   4     2151.96     2075.82     51.23 o 
  -1  -7   4      274.08      247.84     16.29 o 
   0  -7   4     3220.45     3163.66     68.98 o 
   1  -7   4     3082.49     3205.46    168.26 o 
   2  -7   4      280.96      250.47     16.81 o 
   3  -7   4     1207.61     1195.68     37.18 o 
   4  -7   4     3845.43     3835.58     81.63 o 
   5  -7   4     1684.43     1663.13     47.40 o 
   6  -7   4      386.92      324.46     27.63 o 
  -7  -6   4     1222.62     1278.06     56.63 o 
  -6  -6   4     3000.51     2995.98     95.68 o 
  -5  -6   4     1168.52     1163.53     35.56 o 
  -4  -6   4      146.25      141.76     14.76 o 
  -3  -6   4     3231.30     3268.13     84.85 o 
  -2  -6   4     3627.02     3568.33     72.70 o 
  -1  -6   4        2.82       36.58     33.27 o 
   0  -6   4     6764.05     6636.55    119.88 o 
   1  -6   4     5594.88     5374.68    100.74 o 
   2  -6   4      447.09      437.88     20.04 o 
   3  -6   4     2233.29     2254.39     53.38 o 
   4  -6   4     4576.42     4643.19    145.28 o 
   5  -6   4     2710.65     2709.97     77.61 o 
   6  -6   4       36.01       38.17     23.42 o 
  -8  -5   4      337.86      347.92     29.94 o 
  -7  -5   4      763.71      681.90     37.09 o 
  -6  -5   4     2700.11     2757.46     61.20 o 
  -5  -5   4     1860.71     1896.63     46.12 o 
  -4  -5   4      217.07      196.06     13.75 o 
  -3  -5   4     2227.66     2214.00     66.48 o 
  -2  -5   4     2827.93     2940.52     60.57 o 
  -1  -5   4      101.86      100.58     10.55 o 
   0  -5   4     1083.42     1027.81     29.14 o 
   1  -5   4     6090.25     5848.93    106.00 o 
   2  -5   4     2097.20     2019.46     52.22 o 
   3  -5   4       22.17       38.51      7.37 o 
   4  -5   4    11586.18    11131.32    417.56 o 
   6  -5   4       77.08       75.66     20.48 o 
   7  -5   4     3638.76     3594.95     76.21 o 
   8  -5   4     1766.45     1719.13     68.94 o 
  -7  -4   4      150.50      158.47     18.92 o 
  -6  -4   4     6912.79     6474.57    116.58 o 
  -5  -4   4     3456.61     3438.62     55.02 o 
  -4  -4   4      112.83      111.16     10.33 o 
  -3  -4   4     3047.19     2983.68     74.02 o 
  -2  -4   4     8433.76     8568.73    112.82 o 
  -1  -4   4     2098.38     2050.32     44.03 o 
   0  -4   4     2075.29     2173.75     46.48 o 
   1  -4   4    11640.82    11453.02    147.78 o 
   2  -4   4     2931.71     2844.40     43.97 o 
   3  -4   4      117.28      118.04     12.57 o 
   4  -4   4     6347.23     6340.98     89.50 o 
   5  -4   4     5293.31     5389.77     82.34 o 
   6  -4   4      346.83      338.33     23.62 o 
   7  -4   4     2463.32     2377.99     60.08 o 
   8  -4   4     2841.33     2846.20     67.80 o 
  -9  -3   4     2193.97     2385.47     91.46 o 
  -7  -3   4       27.49       40.15     12.34 o 
  -6  -3   4     4671.15     4570.50     69.50 o 
  -5  -3   4     3063.93     2915.92     58.23 o 
  -4  -3   4      784.64      731.80     21.62 o 
  -3  -3   4     3609.94     3703.89     53.96 o 
  -2  -3   4    10092.18    10255.82    178.74 o 
  -1  -3   4    10931.00    11423.92    146.67 o 
   0  -3   4      868.82      825.39     15.84 o 
   1  -3   4    10717.23    11226.51    143.75 o 
   2  -3   4     5055.22     5430.22     90.55 o 
   3  -3   4       15.05       12.17      7.28 o 
   4  -3   4     2399.85     2433.79     43.34 o 
   5  -3   4     2803.24     2813.34     58.87 o 
   6  -3   4      890.14      906.28     29.98 o 
   7  -3   4     1293.97     1233.76     86.56 o 
   8  -3   4     3110.71     3147.60     72.63 o 
  -9  -2   4     1826.92     2168.98     83.80 o 
  -8  -2   4     1501.50     1576.69     64.80 o 
  -7  -2   4       27.76       72.87     23.10 o 
  -6  -2   4     3072.60     2997.04     49.45 o 
  -5  -2   4     4514.61     4516.90     66.80 o 
  -4  -2   4     1218.47     1218.71     23.87 o 
  -3  -2   4     3361.04     3623.67     52.82 o 
  -2  -2   4    16330.15    17110.13    215.19 o 
  -1  -2   4    12305.40    12629.82    160.16 o 
   0  -2   4       64.53       82.10      6.66 o 
   1  -2   4    15106.89    15881.65    253.31 o 
   2  -2   4     8462.62     8390.35    135.17 o 
   3  -2   4      427.57      385.26     11.39 o 
   4  -2   4     2972.21     3128.53    138.43 o 
   5  -2   4     3222.59     3231.24     65.24 o 
   6  -2   4     1695.94     1690.83     43.66 o 
   7  -2   4      922.91      885.91     31.64 o 
   8  -2   4     2567.83     2575.32     63.82 o 
  -9  -1   4     1568.81     1618.94     69.72 o 
  -8  -1   4     2561.84     2556.09    108.73 o 
  -7  -1   4      633.07      657.07     26.30 o 
  -6  -1   4     1964.82     2025.16     48.44 o 
  -5  -1   4     5363.59     5366.03     76.33 o 
  -4  -1   4     4467.99     4535.19     64.70 o 
  -3  -1   4     1802.80     1845.87     45.63 o 
  -2  -1   4     5631.43     5979.88     80.48 o 
  -1  -1   4    11249.60    11598.06    147.38 o 
   0  -1   4       90.98       95.23     10.54 o 
   1  -1   4     5888.47     6098.38     80.97 o 
   2  -1   4     8474.23     8713.02    113.56 o 
   3  -1   4     2956.41     3033.38     45.05 o 
   4  -1   4     3735.82     3732.42     70.52 o 
   5  -1   4     4470.05     4491.10     84.83 o 
   6  -1   4     3149.35     3143.82     67.41 o 
   7  -1   4      956.77      959.76     43.54 o 
   8  -1   4     1557.44     1571.82     47.63 o 
  -9   0   4     1842.07     1977.37     79.99 o 
  -8   0   4     4086.58     4162.62     88.42 o 
  -7   0   4     3849.35     3886.20     80.71 o 
  -6   0   4     5073.22     4996.89     95.18 o 
  -5   0   4     9847.56     9956.42    263.77 o 
  -4   0   4     6406.68     6485.91    111.93 o 
  -3   0   4     2093.66     2212.44     34.14 o 
  -2   0   4     2893.47     2821.27     41.68 o 
  -1   0   4     5689.51     5690.94     85.25 o 
   0   0   4      144.47      153.38      6.53 o 
   1   0   4     7211.95     7403.12    102.83 o 
   2   0   4     7440.66     7369.19     97.21 o 
   3   0   4      332.56      291.86     22.32 o 
   4   0   4     1816.83     1745.69     40.78 o 
   5   0   4     3356.56     3251.29     66.80 o 
   6   0   4     3499.68     3484.55     73.08 o 
   7   0   4      439.13      392.06     22.02 o 
   8   0   4     2039.95     2077.43     56.83 o 
  -9   1   4     1978.75     2038.04     57.78 o 
  -8   1   4     2420.40     2424.02     61.38 o 
  -7   1   4     1090.78     1069.19     35.44 o 
  -6   1   4      335.98      321.42     18.15 o 
  -5   1   4     6483.93     6500.04    128.07 o 
  -4   1   4     9048.21     8905.77    179.58 o 
  -3   1   4      423.40      461.09     17.20 o 
  -2   1   4     4056.31     4279.34     90.66 o 
  -1   1   4     7868.38     7851.02    141.99 o 
   0   1   4     1004.62      959.94     18.46 o 
   1   1   4     1079.20     1041.91     24.88 o 
   2   1   4     5980.26     5919.32    235.07 o 
   3   1   4     1826.04     1851.35     53.67 o 
   4   1   4      269.44      260.22     14.83 o 
   5   1   4     2843.92     2843.85     61.51 o 
   6   1   4     3950.65     3864.49     85.01 o 
   7   1   4      235.25      223.05     18.04 o 
   8   1   4      871.85      834.54     34.61 o 
  -9   2   4      550.17      585.40     30.24 o 
  -8   2   4     2812.60     2786.09     67.81 o 
  -7   2   4     1316.37     1317.34     40.61 o 
  -6   2   4      223.37      207.12     15.61 o 
  -5   2   4     4614.38     4455.87     86.17 o 
  -4   2   4     6509.50     6215.15    110.19 o 
  -3   2   4        3.44        9.53     13.01 o 
  -2   2   4     5108.26     5156.34     71.13 o 
  -1   2   4     8890.13     8959.80    141.37 o 
   0   2   4     3282.52     3440.59     50.49 o 
   1   2   4      444.24      431.28     12.03 o 
   2   2   4     6013.51     6036.22    103.25 o 
   3   2   4     6465.01     6670.06    114.91 o 
   4   2   4        3.06        8.74      8.73 o 
   5   2   4     2282.76     2144.40     51.77 o 
   6   2   4     3639.29     3581.95     98.84 o 
   7   2   4      166.03      148.19     20.54 o 
  -9   3   4      102.77      163.67     23.47 o 
  -8   3   4     1841.11     1888.68     77.12 o 
  -7   3   4     2539.17     2548.55     63.31 o 
  -6   3   4        7.90       -2.19     10.51 o 
  -5   3   4     2369.48     2288.20     53.93 o 
  -4   3   4     4316.14     4369.86     84.05 o 
  -3   3   4       18.76       18.41      8.68 o 
  -2   3   4     2326.21     2299.90     49.18 o 
   0   3   4     3567.85     3609.92     58.13 o 
   1   3   4      117.35      119.61      8.17 o 
   2   3   4     5959.51     5868.21    102.83 o 
   3   3   4     6915.22     6660.74    116.57 o 
   4   3   4      810.63      790.10     27.54 o 
   5   3   4     1198.44     1138.02     50.13 o 
   6   3   4     2611.86     2497.01     61.53 o 
   7   3   4      451.53      429.59     47.01 o 
  -8   4   4     1720.61     1821.38     54.45 o 
  -7   4   4     2655.86     2720.39     67.25 o 
  -6   4   4       54.16       58.76     14.31 o 
  -5   4   4     1287.72     1193.31     36.76 o 
  -4   4   4     3740.49     3831.18     78.10 o 
  -3   4   4       93.54       79.06     11.64 o 
  -2   4   4     1352.89     1361.41     35.94 o 
   0   4   4     3027.12     3201.36     50.99 o 
   1   4   4        2.69        0.78      7.89 o 
   2   4   4     3762.87     3698.55    103.09 o 
   3   4   4     6688.25     6261.74    251.90 o 
   4   4   4      941.27      906.47     31.24 o 
   5   4   4      608.97      568.30     25.69 o 
   6   4   4     2407.67     2425.67     62.13 o 
  -8   5   4     1265.69     1238.65     49.39 o 
  -7   5   4     1175.99     1118.45     40.12 o 
  -6   5   4      921.76      823.74     32.50 o 
  -5   5   4      101.12       81.66     15.52 o 
  -4   5   4     2517.63     2421.37     57.85 o 
  -3   5   4     5952.60     5829.33    117.83 o 
  -2   5   4      178.86      165.98     14.07 o 
   0   5   4     3430.48     3388.77     66.65 o 
   1   5   4        2.35        3.67      8.66 o 
   2   5   4     1973.91     1905.01     46.76 o 
   3   5   4     3672.32     3772.04     83.55 o 
   4   5   4     1410.81     1387.84     41.43 o 
   5   5   4      945.54      977.12     35.85 o 
  -7   6   4     2250.60     2213.50     61.71 o 
  -6   6   4      961.22      906.40     35.88 o 
  -5   6   4      615.90      602.59     28.03 o 
  -4   6   4     2958.63     3096.84    157.51 o 
  -3   6   4     2555.09     2450.45     58.62 o 
  -2   6   4      143.35      106.45     15.38 o 
   0   6   4     2272.15     2388.56     77.46 o 
   1   6   4      599.28      581.31     24.08 o 
   2   6   4     1190.78     1166.46     36.10 o 
   3   6   4     2686.04     2668.80     63.10 o 
   4   6   4      853.18      835.23     33.03 o 
  -5   7   4      107.21       51.86     17.75 o 
  -4   7   4     2221.84     2273.86    124.72 o 
  -3   7   4     2647.06     2537.66     62.45 o 
  -2   7   4      256.50      257.40     19.34 o 
  -1   7   4      918.94      960.07     46.20 o 
   0   7   4     2419.05     2357.49     79.58 o 
   1   7   4      820.81      894.76     45.66 o 
   2   7   4      263.06      266.89     27.44 o 
  -1 -10   5      522.96      547.54     29.49 o 
   0 -10   5      129.77      173.42     24.01 o 
   1 -10   5     2243.94     2295.37     63.47 o 
   2 -10   5     1810.05     1831.15     55.06 o 
   3 -10   5      116.80      165.02     34.27 o 
  -3  -9   5      488.82      461.20     25.80 o 
  -2  -9   5     2360.80     2377.47     62.46 o 
  -1  -9   5     1429.34     1407.55     44.76 o 
   0  -9   5       22.33       27.75     20.96 o 
   1  -9   5     1492.92     1446.92     45.64 o 
   2  -9   5     2808.52     2772.04     68.71 o 
   3  -9   5        6.39        6.56     16.06 o 
   4  -9   5     1173.21     1155.24     40.89 o 
   5  -9   5     2797.99     2881.73    103.58 o 
  -5  -8   5     4005.21     4336.58    134.65 o 
  -4  -8   5      890.36      925.42     34.98 o 
  -3  -8   5      627.82      618.53     27.56 o 
  -2  -8   5     4879.08     4940.77    100.96 o 
  -1  -8   5     2996.90     2922.56     68.19 o 
   0  -8   5        2.68       -2.99      9.85 o 
   1  -8   5     1732.34     1645.68     63.73 o 
   2  -8   5     4888.97     4886.03    178.50 o 
   3  -8   5      383.94      379.74     40.22 o 
   4  -8   5      452.03      451.65     24.62 o 
   5  -8   5     3084.03     2977.30     72.30 o 
   6  -8   5      446.21      435.92     34.56 o 
  -6  -7   5      511.70      482.85     36.50 o 
  -5  -7   5     4090.15     4207.37    103.76 o 
  -4  -7   5     1327.06     1364.60     40.80 o 
  -3  -7   5      348.33      316.91     18.81 o 
  -2  -7   5     5049.19     4952.41     97.79 o 
  -1  -7   5     5029.78     4794.32     95.02 o 
   0  -7   5      220.71      232.55     16.10 o 
   1  -7   5     2597.54     2558.60     59.86 o 
   2  -7   5     4001.72     4126.15     93.91 o 
   3  -7   5      900.17      922.55     32.43 o 
   4  -7   5      205.09      223.52     18.94 o 
   5  -7   5      650.81      733.17     30.44 o 
   6  -7   5     1145.46     1168.17     39.69 o 
  -7  -6   5      303.82      323.03     29.32 o 
  -6  -6   5      337.19      340.36     20.30 o 
  -5  -6   5     2785.88     2916.82     65.53 o 
  -4  -6   5     3262.60     3245.74     69.61 o 
  -3  -6   5        0.92        3.70      8.94 o 
  -2  -6   5     6317.61     5933.49    110.20 o 
  -1  -6   5     4634.59     4150.96     82.37 o 
   0  -6   5      997.36      974.64     30.66 o 
   1  -6   5     1002.64      969.64     31.14 o 
   2  -6   5     5803.90     5863.88    110.33 o 
   3  -6   5     4814.17     4926.24    112.10 o 
   4  -6   5       12.54        9.49     16.89 o 
   5  -6   5     4889.56     4880.69     98.35 o 
   7  -6   5       78.60       36.47     22.85 o 
  -7  -5   5     1535.09     1496.14     58.54 o 
  -6  -5   5      201.87      189.22     17.81 o 
  -5  -5   5     4630.62     4507.62    191.53 o 
  -4  -5   5     3963.47     4019.14    119.98 o 
  -3  -5   5      132.15      142.36     13.21 o 
  -2  -5   5     2968.18     3036.99     63.27 o 
  -1  -5   5     5092.31     5083.74     94.64 o 
   0  -5   5      923.89      853.80     27.88 o 
   1  -5   5      147.92      166.81     12.61 o 
   2  -5   5     4525.20     4533.45     87.25 o 
   3  -5   5     3531.69     3559.73     73.16 o 
   4  -5   5       77.79       14.40     23.83 o 
   5  -5   5     3871.56     3747.55     60.66 o 
   6  -5   5     3794.44     3814.13    101.46 o 
   7  -5   5      470.79      455.22     24.25 o 
   8  -5   5      598.70      637.75     29.63 o 
  -7  -4   5     2025.73     2177.17     76.60 o 
  -6  -4   5       13.86        6.97     18.63 o 
  -5  -4   5     3625.43     3690.11     73.40 o 
  -4  -4   5     4721.90     4876.03     90.58 o 
  -3  -4   5     1103.55     1144.68     31.08 o 
  -2  -4   5     2514.81     2334.14     49.94 o 
  -1  -4   5     6438.35     6692.71    117.70 o 
   0  -4   5     3247.45     3105.31     62.07 o 
   1  -4   5      909.89      966.02     19.28 o 
   2  -4   5     4464.58     4448.25     64.19 o 
   3  -4   5     5927.73     6100.13     85.84 o 
   4  -4   5      112.58      112.66     10.32 o 
   5  -4   5     2753.36     2742.86     59.14 o 
   6  -4   5     5968.21     5886.88    164.82 o 
   7  -4   5     1147.19     1138.85     48.58 o 
   8  -4   5      313.71      286.81     21.39 o 
  -8  -3   5     2890.80     2992.25     96.27 o 
  -7  -3   5     2677.64     2679.64     60.95 o 
  -6  -3   5      171.54      160.72     11.21 o 
  -5  -3   5      972.17     1002.02     23.08 o 
  -4  -3   5     4119.73     4109.44     85.74 o 
  -2  -3   5      231.87      228.41     10.32 o 
  -1  -3   5     7708.56     7624.14    101.55 o 
   0  -3   5     4755.02     4768.75     66.59 o 
   1  -3   5      121.14      125.73     14.74 o 
   2  -3   5     4088.69     4190.65     69.18 o 
   3  -3   5     7515.04     7906.81    107.22 o 
   4  -3   5      693.61      705.53     24.22 o 
   5  -3   5      699.87      678.80     25.09 o 
   6  -3   5     5806.44     5827.43    108.79 o 
   7  -3   5     1480.81     1468.50     43.42 o 
   8  -3   5       12.02       13.90     14.80 o 
  -9  -2   5      105.13      151.05     32.01 o 
  -8  -2   5     1593.01     1624.68     46.68 o 
  -7  -2   5     4281.63     4261.49    131.91 o 
  -6  -2   5      240.77      241.02     16.16 o 
  -5  -2   5       26.30       26.41     20.32 o 
  -4  -2   5     6108.04     6178.54     86.64 o 
  -3  -2   5     4042.05     4052.98     59.10 o 
  -2  -2   5       17.11       12.19      5.23 o 
  -1  -2   5    10999.40    11060.08    173.64 o 
   0  -2   5     9900.78     9892.33    128.10 o 
   1  -2   5        6.19       53.21     14.38 o 
   2  -2   5     4353.14     4511.31     64.16 o 
   3  -2   5    14370.93    14420.12    419.14 o 
   4  -2   5     2856.07     2788.08     57.54 o 
   5  -2   5     1417.02     1357.58     37.17 o 
   6  -2   5     6670.94     6510.77    130.07 o 
   7  -2   5     1387.06     1367.18     42.08 o 
   8  -2   5      333.09      301.47     21.85 o 
  -9  -1   5      301.60      341.80     32.98 o 
  -8  -1   5     1037.70     1148.57     39.20 o 
  -7  -1   5     7532.87     7442.30    149.09 o 
  -6  -1   5     1547.69     1496.59     40.92 o 
  -5  -1   5     1965.07     1972.20     46.74 o 
  -4  -1   5     4911.84     4904.91     90.84 o 
  -3  -1   5     3173.59     3040.15     46.21 o 
  -2  -1   5        1.94        1.78      5.85 o 
  -1  -1   5     2916.77     2724.89     41.41 o 
   0  -1   5    12361.00    12442.14    159.17 o 
   1  -1   5      875.68      873.29     22.86 o 
   2  -1   5     2593.25     2668.09     66.55 o 
   3  -1   5     7248.83     7016.74    118.52 o 
   4  -1   5     2180.98     2188.10     49.03 o 
   5  -1   5        9.24       12.08      8.86 o 
   6  -1   5     3282.09     3358.58     86.66 o 
   7  -1   5     2634.49     2729.87     65.80 o 
   8  -1   5      202.19      202.38     48.69 o 
  -9   0   5      280.31      301.27     23.22 o 
  -8   0   5      734.72      739.58     31.33 o 
  -7   0   5     3120.81     3103.59     70.03 o 
  -6   0   5     1757.31     1821.16     56.44 o 
  -5   0   5      148.97      162.01     18.76 o 
  -4   0   5     6994.37     6879.93    119.65 o 
  -3   0   5     7902.84     8445.27    247.37 o 
  -2   0   5      795.39      822.19     23.02 o 
  -1   0   5     7270.55     7403.87    109.75 o 
   0   0   5    15671.96    15363.96    260.59 o 
   1   0   5     1067.56      979.25     19.61 o 
   2   0   5     1234.25     1168.43     29.50 o 
   3   0   5     7316.62     7076.60    120.11 o 
   4   0   5     1249.09     1182.07     33.10 o 
   5   0   5       94.66       98.41     14.42 o 
   6   0   5     3807.54     3678.74    106.19 o 
   7   0   5     2562.04     2628.40     64.33 o 
   8   0   5      533.30      491.69     28.08 o 
  -9   1   5      301.65      279.57     23.02 o 
  -8   1   5       51.55       37.13     14.46 o 
  -7   1   5     4028.24     3913.23     83.54 o 
  -6   1   5     1676.74     1643.48     52.53 o 
  -5   1   5      176.46      157.19     13.92 o 
  -4   1   5     6186.47     6066.85    108.19 o 
  -3   1   5     7051.30     6926.06    119.03 o 
  -2   1   5     2887.35     2998.97     58.48 o 
   0   1   5     9788.06     9916.76    129.79 o 
   1   1   5     3155.10     3097.02     49.23 o 
   2   1   5      261.11      267.54     14.09 o 
   3   1   5     4208.66     4056.46    129.05 o 
   4   1   5     2177.19     2051.22     48.33 o 
   5   1   5      144.55      131.09     23.71 o 
   6   1   5     2104.70     2070.21     53.68 o 
   7   1   5     2732.79     2790.09     68.36 o 
  -9   2   5      891.49      921.57     38.39 o 
  -8   2   5        3.86       16.55     14.26 o 
  -7   2   5     4613.57     4511.87     94.18 o 
  -6   2   5     3760.14     3695.58    119.43 o 
  -5   2   5      267.48      239.53     15.91 o 
  -4   2   5     5516.34     5642.96    156.16 o 
  -3   2   5     5025.92     5152.47    143.86 o 
  -2   2   5     2011.97     2068.25     45.79 o 
  -1   2   5     1061.22      978.89     43.87 o 
   0   2   5     6511.05     6651.59     91.27 o 
   1   2   5     3190.40     3098.03     60.02 o 
   2   2   5       31.92       30.33      9.24 o 
   3   2   5     5014.72     4954.42     91.82 o 
   4   2   5     2309.42     2190.51     69.61 o 
   5   2   5      430.37      392.51     30.88 o 
   6   2   5     1545.85     1530.67     45.75 o 
   7   2   5     2377.39     2402.23     63.69 o 
  -8   3   5        9.13        8.06     14.23 o 
  -7   3   5     4022.54     3801.80     83.99 o 
  -6   3   5     5176.45     4943.20     99.91 o 
  -5   3   5      397.46      377.58     24.20 o 
  -4   3   5     2643.79     2609.96    139.79 o 
  -3   3   5     3867.85     3864.36     76.55 o 
  -2   3   5      656.32      637.82     22.86 o 
  -1   3   5      150.35      140.68      8.72 o 
   0   3   5     2683.55     2741.25     63.65 o 
   1   3   5     3215.32     3167.66     62.76 o 
   2   3   5      473.24      435.27     19.12 o 
   3   3   5     2720.06     2577.92     57.54 o 
   4   3   5     2913.71     2847.07     64.21 o 
   5   3   5     1001.43      982.60     34.69 o 
   6   3   5      179.22      158.68     21.13 o 
  -8   4   5        1.50       16.50     18.50 o 
  -7   4   5     1159.44     1184.03     41.63 o 
  -6   4   5     2706.16     2620.01     64.26 o 
  -5   4   5     1810.13     1758.81     48.10 o 
  -4   4   5      493.18      483.31     22.80 o 
  -3   4   5     5306.95     5337.26    100.94 o 
  -2   4   5     4652.57     4719.03    155.90 o 
  -1   4   5      273.72      233.93     15.23 o 
   0   4   5     3002.76     2925.50     91.56 o 
   1   4   5     3768.55     3748.55     73.35 o 
   2   4   5      164.39      190.41     14.04 o 
   3   4   5      995.69     1032.85     35.91 o 
   4   4   5     2873.82     2799.53     65.11 o 
   5   4   5     1451.22     1445.60     44.89 o 
  -7   5   5      836.32      772.01     34.12 o 
  -6   5   5     1640.13     1526.43     47.24 o 
  -5   5   5     1492.00     1450.10     44.32 o 
  -4   5   5      762.44      722.90     29.23 o 
  -3   5   5     2465.24     2347.44     56.65 o 
  -2   5   5     3124.06     3140.04     68.30 o 
  -1   5   5       50.21       27.85     11.32 o 
   0   5   5     1483.17     1467.97     57.06 o 
   1   5   5     4443.25     4344.29     84.60 o 
   2   5   5     1800.38     1772.45     46.30 o 
   3   5   5      442.54      419.43     22.18 o 
   4   5   5     2635.10     2621.03     64.40 o 
  -6   6   5     1595.56     1586.05     50.27 o 
  -5   6   5      704.57      705.94     48.28 o 
  -4   6   5      131.94      123.90     32.90 o 
  -3   6   5     2366.42     2414.05     60.28 o 
  -2   6   5     1603.05     1616.88     45.72 o 
  -1   6   5      204.30      188.27     22.98 o 
   0   6   5     1131.34     1173.05     52.84 o 
   1   6   5     3546.96     3776.87    112.86 o 
   2   6   5     2203.30     2199.29     55.43 o 
  -3   7   5     1066.04     1110.34     57.17 o 
  -2   7   5     1861.47     1846.72     71.44 o 
  -1   7   5      476.26      460.91     34.40 o 
   0   7   5      500.21      429.84     34.51 o 
  -1 -10   6     2763.70     2684.37    102.48 o 
   0 -10   6     2066.54     2129.53     61.22 o 
   1 -10   6       99.21       89.79     28.09 o 
   2 -10   6     1869.02     1896.46     59.33 o 
  -3  -9   6      870.90      908.26     50.58 o 
  -2  -9   6       89.60       91.90     17.76 o 
  -1  -9   6     2478.20     2415.74     63.17 o 
   0  -9   6     2147.97     2142.51     58.18 o 
   1  -9   6      243.51      229.39     18.72 o 
   2  -9   6     1728.46     1769.79     52.72 o 
   3  -9   6     2932.53     2916.96     95.27 o 
   4  -9   6      920.79      920.51     36.96 o 
  -5  -8   6      311.45      340.46     27.52 o 
  -4  -8   6     2532.40     2512.77    112.44 o 
  -3  -8   6     1343.29     1336.27     42.48 o 
  -2  -8   6        1.35       11.82     12.21 o 
  -1  -8   6     2186.15     2193.78     56.84 o 
   0  -8   6     3546.05     3412.54     76.64 o 
   1  -8   6       77.85       66.40     14.94 o 
   2  -8   6     3546.86     3447.05     99.27 o 
   3  -8   6     3280.08     3333.88     77.39 o 
   4  -8   6      903.19      974.49     36.62 o 
   5  -8   6      183.54      199.44     55.65 o 
   6  -8   6     1154.84     1255.56     65.90 o 
  -6  -7   6     2131.47     2326.67     60.61 o 
  -5  -7   6       16.00       16.58     21.03 o 
  -4  -7   6     1751.30     1800.21     49.15 o 
  -3  -7   6     4098.12     4073.07     85.74 o 
  -2  -7   6      401.88      368.55     19.93 o 
  -1  -7   6     1388.44     1285.31     38.64 o 
   0  -7   6     2392.99     2360.60     57.01 o 
   1  -7   6     1302.69     1236.18     37.97 o 
   2  -7   6     2098.56     1973.68     51.74 o 
   3  -7   6     3567.21     3470.23     77.52 o 
   4  -7   6     2928.01     2900.83    157.49 o 
   5  -7   6      454.78      414.66     23.35 o 
   6  -7   6     1856.32     1950.41     84.07 o 
  -7  -6   6     2334.29     2457.39     85.71 o 
  -6  -6   6     3736.63     3916.06     83.84 o 
  -5  -6   6       56.25       53.14     14.42 o 
  -4  -6   6     3989.21     3901.95     81.27 o 
  -3  -6   6     5933.54     5875.06    111.04 o 
  -2  -6   6      542.58      549.34     23.13 o 
  -1  -6   6     1654.31     1592.36     42.78 o 
   0  -6   6     4409.27     4425.44     91.62 o 
   1  -6   6     2564.98     2500.19     57.87 o 
   2  -6   6      407.39      386.36     19.75 o 
   3  -6   6     3833.97     3983.78     83.32 o 
   4  -6   6     2743.47     2858.67     66.26 o 
   5  -6   6       33.02       42.04     23.30 o 
   6  -6   6     1795.94     1825.70     73.35 o 
   7  -6   6     2456.29     2362.62     87.51 o 
  -7  -5   6     2051.35     2017.66     76.60 o 
  -6  -5   6     3316.23     3393.21    170.67 o 
  -5  -5   6       13.70       12.97     29.27 o 
  -4  -5   6     4147.04     3979.83     80.03 o 
  -3  -5   6     7016.24     6989.37    125.67 o 
  -2  -5   6      839.53      778.56     26.42 o 
  -1  -5   6     1335.86     1322.84     36.33 o 
   0  -5   6     5183.09     5122.56     96.99 o 
   1  -5   6     5764.88     5801.88    107.79 o 
   2  -5   6       91.05      118.57     13.30 o 
   4  -5   6     3153.28     3111.90     65.71 o 
   5  -5   6      205.40      198.54     23.41 o 
   6  -5   6      548.57      566.92     37.84 o 
   7  -5   6     1957.41     2123.58     81.87 o 
  -7  -4   6     1947.14     2025.13     76.06 o 
  -6  -4   6     2494.22     2718.31     89.82 o 
  -5  -4   6      211.69      221.03     25.28 o 
  -4  -4   6     3808.73     3583.13     71.66 o 
  -3  -4   6     7283.72     7576.02    132.98 o 
  -2  -4   6     2052.86     2000.06     46.03 o 
  -1  -4   6     1900.27     1899.16     44.42 o 
   0  -4   6     7461.49     7258.18    127.53 o 
   1  -4   6     7557.01     7415.85    181.63 o 
   3  -4   6     1802.44     1748.35     32.56 o 
   4  -4   6     4505.25     4536.67     85.41 o 
   5  -4   6      986.74      989.21     31.47 o 
   6  -4   6       68.58      102.00     28.64 o 
   7  -4   6     2491.47     2454.18     61.35 o 
  -8  -3   6        8.79       23.36     20.91 o 
  -7  -3   6     1062.28     1107.58     36.17 o 
  -6  -3   6     2529.32     2546.83     58.01 o 
  -5  -3   6     1196.19     1176.11     26.12 o 
  -4  -3   6       48.53       68.13      8.91 o 
  -3  -3   6     9812.47     9884.08    131.82 o 
  -2  -3   6     3898.03     3745.02    102.32 o 
  -1  -3   6       63.80       67.71     14.57 o 
   0  -3   6     6966.27     7159.28     97.44 o 
   2  -3   6     1416.52     1388.78     26.74 o 
   3  -3   6     1229.47     1219.89     25.18 o 
   4  -3   6     8804.42     8726.20    147.63 o 
   5  -3   6     2025.35     2056.77     78.74 o 
   6  -3   6      348.85      343.05     20.08 o 
   7  -3   6     2760.44     2779.77     66.64 o 
   8  -3   6     1021.71     1022.80     54.75 o 
  -9  -2   6     3339.95     3471.09     80.86 o 
  -8  -2   6      145.29      217.86     22.67 o 
  -7  -2   6     1826.46     1879.66     50.54 o 
  -6  -2   6     7820.67     7996.23    284.06 o 
  -5  -2   6      911.48      915.86     29.34 o 
  -4  -2   6      654.03      662.05     17.70 o 
  -3  -2   6     5130.68     5326.46    104.48 o 
  -2  -2   6     3084.75     3068.90     65.39 o 
   0  -2   6     1718.13     1654.87     29.22 o 
   1  -2   6     5094.11     5091.15     93.78 o 
   2  -2   6     1736.58     1743.24     35.77 o 
   3  -2   6     1896.67     1961.03     44.63 o 
   4  -2   6     6813.00     6777.46    119.13 o 
   5  -2   6     3977.45     3917.34     79.11 o 
   6  -2   6      187.24      185.00     15.54 o 
   7  -2   6     2460.43     2510.41     97.20 o 
  -9  -1   6     2113.63     2243.57     62.86 o 
  -8  -1   6      684.94      706.63     31.52 o 
  -7  -1   6     1323.40     1375.34     41.93 o 
  -6  -1   6     2938.93     2916.84     65.17 o 
  -5  -1   6     3878.93     3951.02     78.85 o 
  -4  -1   6        2.07       18.61      8.83 o 
  -3  -1   6     2891.61     2914.14    106.77 o 
  -2  -1   6     8382.46     8509.22    117.44 o 
  -1  -1   6     1265.47     1257.90     24.53 o 
   0  -1   6     1787.79     1757.44     35.72 o 
   1  -1   6     4946.82     5067.13     71.79 o 
   2  -1   6     2490.40     2517.17     51.71 o 
   3  -1   6      362.76      352.84     17.08 o 
   4  -1   6     4679.29     4678.69     88.84 o 
   5  -1   6     4076.72     3885.77     79.75 o 
   6  -1   6       20.50       22.54     12.33 o 
   7  -1   6     2314.14     2304.82     60.36 o 
  -9   0   6     2175.20     2302.52     64.48 o 
  -8   0   6     1199.64     1211.58     41.45 o 
  -7   0   6      274.62      271.36     19.00 o 
  -6   0   6     1947.28     1972.98     50.78 o 
  -5   0   6     3309.15     3217.45    106.03 o 
  -4   0   6      559.59      511.11     20.75 o 
  -3   0   6     2736.14     2770.84     57.07 o 
  -2   0   6     9822.13     9841.01    171.10 o 
  -1   0   6     2113.85     2115.62     35.84 o 
   0   0   6     3885.23     3957.73     58.37 o 
   1   0   6     7769.64     7633.53    116.79 o 
   2   0   6     4139.08     4247.33     78.87 o 
   3   0   6      110.35      132.58     31.14 o 
   4   0   6     3222.92     3151.88     66.47 o 
   5   0   6     4907.99     4994.83     97.55 o 
   6   0   6       88.06       86.52     15.76 o 
   7   0   6     1315.90     1333.24     44.32 o 
  -9   1   6     2075.72     2168.49     89.10 o 
  -8   1   6     2600.51     2605.49     66.90 o 
  -7   1   6        2.13       26.13     13.71 o 
  -6   1   6     1739.12     1679.75     46.45 o 
  -5   1   6     3438.99     3258.32     70.04 o 
  -4   1   6      835.16      752.76     26.85 o 
  -3   1   6     1731.10     1699.35     55.94 o 
  -2   1   6     6224.87     6329.05    110.87 o 
  -1   1   6     4470.97     4311.47    169.14 o 
   0   1   6     3110.41     3159.66     49.45 o 
   1   1   6     6326.48     6225.69    107.37 o 
   2   1   6     6484.20     6279.50    109.87 o 
   3   1   6        0.66        7.36      8.43 o 
   4   1   6     1587.13     1547.05     86.36 o 
   5   1   6     4553.94     4271.39     87.56 o 
   6   1   6      547.67      565.24     33.46 o 
  -8   2   6     3237.30     3181.34     77.20 o 
  -7   2   6       71.04       43.74     14.34 o 
  -6   2   6     2761.46     2562.52     62.19 o 
  -5   2   6     4018.09     3944.97     82.13 o 
  -4   2   6      123.25      141.80     13.44 o 
  -3   2   6     1095.73     1072.29     32.02 o 
  -2   2   6     2923.05     2816.32     59.43 o 
  -1   2   6     2447.80     2606.05     43.41 o 
   0   2   6        1.02        5.96      6.12 o 
   1   2   6     5235.14     5172.35     93.51 o 
   2   2   6     5788.57     5824.02    104.90 o 
   3   2   6      190.67      178.32     14.12 o 
   4   2   6     1721.49     1585.00     43.99 o 
   5   2   6     3995.20     3815.14    103.40 o 
   6   2   6     1093.83     1088.87     39.20 o 
  -8   3   6     2406.01     2343.21     64.72 o 
  -7   3   6      106.68       90.41     17.77 o 
  -6   3   6      488.35      480.18     24.73 o 
  -5   3   6     5488.97     5199.35    224.14 o 
  -4   3   6     1728.22     1717.71     99.67 o 
  -3   3   6       13.90       26.54     15.80 o 
  -2   3   6     6909.84     6933.38    124.15 o 
  -1   3   6     4344.85     4494.50     86.07 o 
   0   3   6       14.28       15.82      8.65 o 
   1   3   6     2520.34     2439.93     53.94 o 
   2   3   6     3157.29     3217.49     67.87 o 
   3   3   6       80.21      106.45     32.92 o 
   4   3   6      213.48      183.02     16.15 o 
   5   3   6     3253.50     3367.11     77.69 o 
  -7   4   6      303.66      290.43     21.82 o 
  -6   4   6      574.38      577.19     28.76 o 
  -5   4   6     4352.39     4327.67     91.39 o 
  -4   4   6     2329.83     2414.46     59.51 o 
  -3   4   6      116.15      100.19     15.82 o 
  -2   4   6     2494.37     2482.46     57.76 o 
  -1   4   6     4971.68     4919.70    132.66 o 
   0   4   6       90.88       84.93     20.08 o 
   1   4   6      796.69      849.17     28.80 o 
   2   4   6     3413.01     3421.82    101.07 o 
   3   4   6      210.42      224.05     17.07 o 
   4   4   6      147.30      160.53     35.26 o 
  -6   5   6      318.21      276.70     21.87 o 
  -5   5   6     3663.85     3541.20    156.61 o 
  -4   5   6     1673.70     1647.54     48.31 o 
  -3   5   6        0.70      -11.33     11.33 o 
  -2   5   6     1143.89     1064.55     35.24 o 
  -1   5   6     2717.70     2605.54     85.79 o 
   0   5   6      902.47      856.27     44.83 o 
   1   5   6      155.53      133.90     27.25 o 
   2   5   6     3057.77     3138.83     70.51 o 
   3   5   6      884.45      856.26     33.42 o 
  -4   6   6     1665.20     1715.95     51.47 o 
  -3   6   6      107.41       64.95     27.43 o 
  -2   6   6      638.89      628.76     40.50 o 
  -1   6   6     1724.65     1801.16     70.47 o 
   0   6   6     1244.43     1252.39     57.62 o 
   1   6   6       46.29        8.71     22.07 o 
  -3  -9   7     1678.25     1768.78     53.32 o 
  -2  -9   7     1525.38     1465.59     47.25 o 
  -1  -9   7       60.96       56.86     16.44 o 
   0  -9   7     1318.01     1303.08     50.22 o 
   1  -9   7     3279.31     3242.71     77.76 o 
   2  -9   7      230.53      264.14     41.28 o 
   3  -9   7      127.44      126.57     33.78 o 
   4  -9   7     1829.61     1843.89     56.29 o 
  -5  -8   7      801.90      823.91     50.48 o 
  -4  -8   7        0.43        2.85     13.28 o 
  -3  -8   7     2169.24     2098.22     56.97 o 
  -2  -8   7     4598.98     4484.68     95.64 o 
  -1  -8   7      491.38      483.00     24.99 o 
   0  -8   7     1068.55     1065.02     37.58 o 
   1  -8   7     5209.27     4970.54    102.96 o 
   2  -8   7     1327.91     1333.45     43.78 o 
   3  -8   7      144.51      161.32     25.79 o 
   4  -8   7     2800.48     2785.76     70.46 o 
   5  -8   7     1984.53     1927.14     56.40 o 
  -6  -7   7     1901.88     1994.28     55.48 o 
  -5  -7   7     1698.28     1708.09     50.76 o 
  -4  -7   7        0.97       10.48     12.53 o 
  -3  -7   7     1791.58     1757.70     48.82 o 
  -2  -7   7     4749.70     4683.22     96.16 o 
  -1  -7   7     1248.44     1231.34     69.48 o 
   0  -7   7      503.19      481.92     23.55 o 
   1  -7   7     5585.86     5784.69    113.89 o 
   2  -7   7     2052.97     1918.32     51.79 o 
   3  -7   7        1.29        1.73     11.61 o 
   4  -7   7     2697.33     2764.02     68.05 o 
   5  -7   7     2114.25     2247.40     92.65 o 
   6  -7   7      138.83      176.96     39.86 o 
  -6  -6   7     2216.05     2278.59     58.15 o 
  -5  -6   7     3306.38     3356.93    124.31 o 
  -4  -6   7       65.27       45.94     16.31 o 
  -3  -6   7     1158.36     1163.27     36.35 o 
  -2  -6   7     4578.74     4453.39     89.95 o 
  -1  -6   7      957.89      921.04     31.22 o 
   0  -6   7      256.44      219.83     15.83 o 
   1  -6   7     7469.09     7591.83    139.18 o 
   2  -6   7     2720.15     2704.24     63.16 o 
   3  -6   7        0.47        5.23     10.99 o 
   4  -6   7     3536.41     3525.15    124.45 o 
   6  -6   7      744.14      721.62     45.58 o 
  -7  -5   7      382.31      397.03     33.84 o 
  -6  -5   7     2115.28     2213.43     81.46 o 
  -5  -5   7     4450.06     4537.47    114.13 o 
  -4  -5   7     1371.44     1357.11     38.72 o 
  -3  -5   7      634.49      642.03     31.14 o 
  -2  -5   7     2317.17     2229.38     52.90 o 
  -1  -5   7     1877.24     1887.99     76.95 o 
   0  -5   7       51.09       35.06     11.28 o 
   1  -5   7     4927.57     4787.10     93.68 o 
   2  -5   7     3452.05     3526.60     74.40 o 
   3  -5   7       59.54       44.41     14.74 o 
   4  -5   7     2858.43     2936.96     95.82 o 
   5  -5   7     2601.68     2769.54     94.96 o 
   6  -5   7     2250.73     2215.96     84.69 o 
   7  -5   7       26.37       43.84     26.53 o 
  -8  -4   7     1192.73     1244.00     61.31 o 
  -7  -4   7      803.26      880.68     48.35 o 
  -6  -4   7     1176.13     1180.81     54.35 o 
  -5  -4   7     4307.05     4578.12    187.01 o 
  -4  -4   7     6083.07     6306.11    137.96 o 
  -3  -4   7      142.05      150.01     13.05 o 
  -2  -4   7     7016.64     6945.88    153.02 o 
  -1  -4   7     3282.97     3424.10     70.28 o 
   0  -4   7        4.78       -1.50      7.73 o 
   1  -4   7     5994.90     5995.59    110.55 o 
   2  -4   7     3026.67     2910.87    206.29 o 
   3  -4   7      450.86      447.56     15.11 o 
   4  -4   7     2670.18     2742.37     59.80 o 
   5  -4   7     4221.11     4213.27    122.04 o 
   6  -4   7     1374.46     1425.43     43.01 o 
   7  -4   7       46.55       47.26     36.24 o 
  -8  -3   7     2796.60     2913.71    103.75 o 
  -7  -3   7      681.44      676.79     42.63 o 
  -6  -3   7     1510.72     1512.42     63.48 o 
  -5  -3   7     7884.33     7978.45    192.84 o 
  -4  -3   7     1748.00     1785.35     57.75 o 
  -3  -3   7      184.11      159.85     10.25 o 
  -2  -3   7     5255.69     5302.10     92.87 o 
  -1  -3   7     3122.19     3140.40     49.72 o 
   0  -3   7     2157.26     2165.06     37.59 o 
   1  -3   7     1271.86     1269.29     38.95 o 
   2  -3   7     4418.97     4592.20     68.46 o 
   3  -3   7     2379.08     2334.71     51.68 o 
   4  -3   7      538.27      500.94     21.96 o 
   5  -3   7     2233.13     2299.98     55.86 o 
   6  -3   7     1934.38     1969.10     52.44 o 
   7  -3   7        2.47       22.75     16.24 o 
  -8  -2   7     2210.73     2303.66     61.31 o 
  -7  -2   7      816.72      888.54     33.43 o 
  -6  -2   7      823.70      853.75     31.15 o 
  -5  -2   7     4728.37     4720.61     91.86 o 
  -4  -2   7     3170.39     3148.97     86.64 o 
  -3  -2   7      581.50      583.27     20.45 o 
  -2  -2   7     6066.73     6075.38     86.33 o 
  -1  -2   7     6666.20     6667.03    100.88 o 
   1  -2   7      651.13      625.30     16.80 o 
   2  -2   7     5173.15     5394.41    137.13 o 
   3  -2   7     4706.26     4623.75     87.09 o 
   4  -2   7       23.54       22.59     10.27 o 
   5  -2   7     1824.97     1773.73     48.71 o 
   6  -2   7     2256.50     2224.08     57.31 o 
   7  -2   7       74.10       88.50     19.96 o 
  -8  -1   7     1628.89     1568.84     48.75 o 
  -7  -1   7     1237.53     1203.70     39.69 o 
  -6  -1   7      108.78      125.62     17.00 o 
  -5  -1   7     1935.65     1836.85     47.19 o 
  -4  -1   7     4937.79     4943.36     93.34 o 
  -3  -1   7       86.65      105.18     28.49 o 
  -2  -1   7     3885.71     3891.20     59.83 o 
  -1  -1   7     8839.51     8954.34    120.98 o 
   0  -1   7     1844.27     1759.46     45.32 o 
   1  -1   7      105.29      124.08     13.36 o 
   2  -1   7     5093.67     5166.35     93.97 o 
   3  -1   7     5169.45     4971.52    108.85 o 
   4  -1   7      329.51      312.93     18.29 o 
   5  -1   7     1839.59     1873.11     49.61 o 
   6  -1   7     2889.68     2926.55     69.89 o 
   7  -1   7      370.79      354.58     23.91 o 
  -8   0   7     2514.03     2628.19     77.85 o 
  -7   0   7     1745.01     1731.38     50.35 o 
  -6   0   7        4.35        9.79     11.73 o 
  -5   0   7     1470.41     1488.98     56.32 o 
  -4   0   7     5801.58     5829.01    107.83 o 
  -3   0   7     1470.85     1377.43     36.73 o 
  -2   0   7     1812.01     1756.22     48.42 o 
   0   0   7     2018.18     2030.62     36.32 o 
   1   0   7      775.67      775.77     26.42 o 
   2   0   7     3331.33     3309.18     67.17 o 
   3   0   7     4970.82     5016.40     95.30 o 
   4   0   7      131.82      126.03     16.57 o 
   5   0   7     1758.19     1847.77     50.65 o 
   6   0   7     3883.78     4081.41     89.27 o 
  -8   1   7     2318.59     2243.86     61.97 o 
  -7   1   7     2692.28     2669.36     66.91 o 
  -6   1   7       70.93       53.35     13.94 o 
  -5   1   7     2470.31     2324.20     56.86 o 
  -4   1   7     3265.81     3227.11     69.52 o 
  -3   1   7     1985.59     1922.59     67.30 o 
  -2   1   7       44.64       38.05     10.68 o 
  -1   1   7     1434.26     1430.18     36.80 o 
   0   1   7     4222.00     4309.92     67.39 o 
   1   1   7      434.18      451.40     20.20 o 
   2   1   7     2845.61     2905.86     62.14 o 
   3   1   7     5252.78     5009.63     96.15 o 
   4   1   7      699.20      689.60     27.97 o 
   5   1   7     2063.47     1939.44     52.80 o 
   6   1   7     3239.17     3253.01     77.43 o 
  -8   2   7     1815.64     1854.35     56.74 o 
  -7   2   7     1997.60     2032.96     61.39 o 
  -6   2   7      480.30      486.60     25.43 o 
  -5   2   7      572.60      569.83     25.92 o 
  -4   2   7     4463.09     4439.53     89.96 o 
  -3   2   7     3137.24     3145.00     67.96 o 
  -2   2   7       13.35       12.84      9.46 o 
  -1   2   7     6897.05     7172.86    126.84 o 
   0   2   7     2619.66     2703.31     57.32 o 
   1   2   7      293.09      307.17     16.88 o 
   2   2   7     2413.49     2352.08     85.78 o 
   3   2   7     2405.96     2395.10     57.34 o 
   4   2   7     1275.31     1258.71     39.97 o 
   5   2   7      595.09      604.00     28.90 o 
  -7   3   7     1954.68     1843.96     55.34 o 
  -6   3   7      941.36      911.85     35.48 o 
  -5   3   7       72.18       55.96     15.21 o 
  -4   3   7     2937.41     3035.39     69.88 o 
  -3   3   7     2985.72     3029.14     68.12 o 
  -2   3   7       15.65       17.78     11.35 o 
  -1   3   7     4931.88     5028.04    136.16 o 
   0   3   7     4571.79     4357.19    122.29 o 
   1   3   7      461.19      434.64     20.65 o 
   2   3   7     1264.98     1280.76     38.57 o 
   3   3   7     2491.28     2531.29     61.45 o 
   4   3   7     1827.60     1896.12     53.08 o 
  -6   4   7     1597.03     1521.78     49.03 o 
  -5   4   7      157.43      139.93     21.43 o 
  -4   4   7     1517.80     1607.55     47.64 o 
  -3   4   7     1722.27     1800.95     49.78 o 
  -2   4   7       22.90       11.99     11.94 o 
  -1   4   7     2222.13     2182.25     77.35 o 
   0   4   7     3766.69     3671.24    111.32 o 
   1   4   7      808.91      769.81     43.25 o 
   2   4   7      834.76      834.78     46.77 o 
   3   4   7     2580.20     2601.67     64.67 o 
  -5   5   7        3.47       -5.97     16.05 o 
  -4   5   7     1166.67     1174.36     41.85 o 
  -3   5   7     1554.87     1546.87     47.41 o 
  -2   5   7      391.86      389.26     32.84 o 
  -1   5   7      410.40      383.43     32.33 o 
   0   5   7     2285.74     2432.72     87.51 o 
   1   5   7     1796.45     1950.84     76.49 o 
  -2  -9   8     1444.26     1372.79     46.19 o 
  -1  -9   8     2358.43     2399.66     64.61 o 
   0  -9   8      257.68      255.90     20.19 o 
   1  -9   8      401.28      356.07     23.68 o 
   2  -9   8     2048.55     2084.20     59.79 o 
   3  -9   8     1014.88     1054.33     71.78 o 
  -4  -8   8     1835.57     1875.44     54.99 o 
  -3  -8   8      273.21      239.82     19.47 o 
  -2  -8   8     1645.49     1593.23     48.30 o 
  -1  -8   8     3459.09     3439.54     79.19 o 
   0  -8   8     1049.24     1056.88     37.58 o 
   1  -8   8      533.10      492.61     26.07 o 
   2  -8   8     2378.64     2384.93     63.23 o 
   3  -8   8     2317.01     2417.38     64.62 o 
   4  -8   8       17.30       33.02     18.34 o 
  -5  -7   8     1522.92     1529.90     47.57 o 
  -4  -7   8     2009.81     2022.34     55.20 o 
  -3  -7   8      375.38      324.25     20.37 o 
  -2  -7   8      761.03      735.14     29.93 o 
  -1  -7   8     4195.57     4028.08     86.45 o 
   0  -7   8     2300.82     2253.65     57.88 o 
   1  -7   8       26.74       27.78     11.96 o 
   2  -7   8     2556.39     2488.81     62.74 o 
   3  -7   8     3231.95     3430.65     79.45 o 
   4  -7   8      492.38      553.83     45.74 o 
   5  -7   8      778.53      790.08     55.85 o 
  -6  -6   8        4.78        3.87     18.87 o 
  -5  -6   8     1620.75     1654.29     47.83 o 
  -4  -6   8     2786.90     2781.18     66.01 o 
  -3  -6   8      437.75      419.32     22.07 o 
  -2  -6   8      420.58      409.21     21.57 o 
  -1  -6   8     3497.07     3345.03     73.66 o 
   0  -6   8     5290.84     5275.50    104.71 o 
   1  -6   8        2.25       -3.67     10.42 o 
   2  -6   8     2465.04     2411.25     59.86 o 
   3  -6   8     5157.32     5527.88    165.29 o 
   4  -6   8      586.20      619.65     46.34 o 
   5  -6   8      430.91      466.56     38.08 o 
   6  -6   8     2430.56     2531.57     95.49 o 
  -7  -5   8     1345.23     1447.95     67.38 o 
  -6  -5   8      637.44      716.65     44.02 o 
  -5  -5   8      576.64      584.17     38.06 o 
  -4  -5   8     3007.16     3030.95     68.08 o 
  -3  -5   8     5765.81     5609.86    107.85 o 
  -2  -5   8      361.96      340.91     18.98 o 
  -1  -5   8     4944.24     4791.93     95.23 o 
   0  -5   8     7698.51     7483.59    457.14 o 
   1  -5   8        9.72        0.98      9.71 o 
   3  -5   8     3991.53     3959.63    120.76 o 
   4  -5   8      915.58      908.82     48.73 o 
   5  -5   8      347.55      330.43     31.82 o 
   6  -5   8     2563.72     2436.46     93.26 o 
  -7  -4   8     2796.63     2903.50    102.16 o 
  -6  -4   8     1061.38     1019.39     51.82 o 
  -5  -4   8      938.26      894.31     46.34 o 
  -4  -4   8     3916.84     3981.88     81.01 o 
  -2  -4   8        0.28       13.17      9.58 o 
  -1  -4   8     2841.92     2822.93     64.81 o 
   0  -4   8     6802.81     6669.26    122.54 o 
   1  -4   8      486.84      418.17     56.39 o 
   2  -4   8     1906.92     1887.72     45.89 o 
   3  -4   8     5440.07     5506.48    153.17 o 
   4  -4   8      904.94      924.43     48.84 o 
   5  -4   8      137.27      133.18     28.33 o 
   6  -4   8     2686.25     2851.49    101.92 o 
  -7  -3   8     4418.70     4504.32    141.24 o 
  -6  -3   8     2098.37     2191.42     83.43 o 
  -5  -3   8       37.12       18.06     17.23 o 
  -4  -3   8     3877.91     3771.52    114.04 o 
  -3  -3   8     2867.51     2949.23     63.28 o 
  -2  -3   8      110.37      113.04     14.92 o 
  -1  -3   8     1000.98      937.62     22.63 o 
   0  -3   8     5536.03     5577.82     97.41 o 
   1  -3   8     1183.10     1152.79     25.39 o 
   2  -3   8      895.04      933.98     29.04 o 
   3  -3   8     5313.45     5276.72     98.74 o 
   4  -3   8     1925.20     2051.48     51.51 o 
   5  -3   8        0.80        5.93     12.62 o 
   6  -3   8     1628.68     1616.57     48.71 o 
  -8  -2   8      243.20      264.34     41.74 o 
  -7  -2   8     3320.61     3479.00    107.72 o 
  -6  -2   8     3793.75     3825.36     82.57 o 
  -5  -2   8      127.49      172.15     29.58 o 
  -4  -2   8     2657.31     2685.16     59.94 o 
  -3  -2   8     4891.66     4957.98     92.73 o 
  -2  -2   8      219.77      252.34     31.11 o 
  -1  -2   8      850.23      824.44     35.69 o 
   0  -2   8     5509.84     5372.64     78.78 o 
   1  -2   8      856.16      840.63     21.13 o 
   2  -2   8      230.56      224.13     14.84 o 
   3  -2   8     6092.60     6237.97    114.09 o 
   4  -2   8     2136.48     2224.21     54.79 o 
   5  -2   8      159.39      192.03     28.30 o 
   6  -2   8     1536.21     1471.10     68.87 o 
  -8  -1   8       37.36       66.47     18.75 o 
  -7  -1   8     3031.20     2936.80    108.02 o 
  -6  -1   8     3723.50     3612.00     79.50 o 
  -5  -1   8      666.40      646.08     26.42 o 
  -4  -1   8     1689.81     1687.02     44.10 o 
  -3  -1   8     8064.77     7810.14    136.63 o 
  -2  -1   8      830.07      835.09     31.04 o 
  -1  -1   8      589.69      546.57     32.16 o 
   0  -1   8     6268.60     6328.59     90.85 o 
   1  -1   8      839.00      851.00     27.65 o 
   2  -1   8        0.01       19.50     10.42 o 
   3  -1   8     2495.33     2534.05     58.41 o 
   4  -1   8     2388.79     2426.08     58.40 o 
   5  -1   8      518.95      514.94     25.82 o 
   6  -1   8      454.61      468.07     33.87 o 
  -8   0   8        6.77        3.36     17.04 o 
  -7   0   8     1974.28     1979.53     56.30 o 
  -6   0   8     3151.08     3184.70     74.01 o 
  -5   0   8      116.28      154.19     18.28 o 
  -4   0   8     2328.04     2346.24     56.39 o 
  -3   0   8     3764.21     3975.77     80.11 o 
  -2   0   8     1264.39     1302.78     46.48 o 
  -1   0   8       11.54       12.25      8.92 o 
   0   0   8     1855.01     1875.33     44.53 o 
   1   0   8     6273.25     6253.19    134.13 o 
   2   0   8      660.31      660.22     25.65 o 
   3   0   8     2010.25     2031.40     51.34 o 
   4   0   8     4063.83     4076.47     86.17 o 
   5   0   8      432.38      445.83     28.06 o 
  -7   1   8     1381.62     1346.90     84.72 o 
  -6   1   8     1827.45     1798.07     51.55 o 
  -5   1   8      699.45      645.96     27.99 o 
  -4   1   8     1120.28     1104.57     36.25 o 
  -3   1   8     4442.00     4429.75     88.51 o 
  -2   1   8     2969.58     2972.87     64.57 o 
  -1   1   8        0.07        2.12      9.83 o 
   0   1   8     2915.65     2864.03     61.03 o 
   1   1   8     4008.32     3996.05     79.79 o 
   2   1   8     1835.75     1765.34     46.67 o 
   3   1   8      771.05      772.28     29.96 o 
   4   1   8     2823.73     2874.53     68.58 o 
   5   1   8     1451.17     1458.65     47.15 o 
  -7   2   8      519.19      506.92     28.93 o 
  -6   2   8     1961.34     1997.34     67.61 o 
  -5   2   8     1111.38     1127.79     39.00 o 
  -4   2   8       36.11       26.99     14.38 o 
  -3   2   8     4435.28     4550.05     92.57 o 
  -2   2   8     3216.39     3206.52     69.94 o 
  -1   2   8       54.31       56.33     19.51 o 
   0   2   8     2858.38     2887.02     91.84 o 
   1   2   8     3040.34     3122.48    102.91 o 
   2   2   8     1241.81     1271.29     39.12 o 
   3   2   8      381.18      399.38     22.86 o 
   4   2   8     2487.52     2489.31     63.75 o 
  -6   3   8     1923.13     1949.05     71.43 o 
  -5   3   8     1981.25     2111.84    102.32 o 
  -4   3   8        4.37        4.50     14.00 o 
  -3   3   8     1675.13     1697.68     48.36 o 
  -2   3   8     3479.27     3424.21    106.70 o 
  -1   3   8      347.27      289.90     27.50 o 
   0   3   8      917.58      832.03     45.13 o 
   1   3   8     2803.74     2883.80     96.00 o 
   2   3   8     1076.15      972.54     51.09 o 
   3   3   8       82.10      130.65     24.53 o 
  -5   4   8     1698.50     1761.66     60.42 o 
  -4   4   8      227.59      192.31     22.83 o 
  -3   4   8      888.40      924.39     35.64 o 
  -2   4   8     2665.12     2630.80     91.06 o 
  -1   4   8      910.43      968.43     50.53 o 
   0   4   8       48.84       52.17     21.90 o 
   1   4   8     3234.51     3399.00    111.19 o 
  -1  -9   9     1456.03     1388.43     47.03 o 
   0  -9   9     2164.34     2154.62     61.32 o 
   1  -9   9     1392.95     1374.19     46.96 o 
  -3  -8   9     2389.77     2389.20     64.16 o 
  -2  -8   9      759.59      732.98     32.13 o 
  -1  -8   9     1009.54      981.97     37.47 o 
   0  -8   9     2265.95     2275.01     61.45 o 
   1  -8   9     1254.26     1300.58     44.62 o 
   2  -8   9       16.96       19.97     14.76 o 
   3  -8   9     1736.55     1806.66     55.45 o 
  -5  -7   9      130.23      117.39     49.29 o 
  -4  -7   9      593.29      593.38     28.46 o 
  -3  -7   9     2258.29     2193.08     58.57 o 
  -2  -7   9      610.19      561.01     27.01 o 
  -1  -7   9       22.17        3.07     12.53 o 
   0  -7   9     1394.87     1419.18     90.79 o 
   1  -7   9     1863.79     1887.88     53.22 o 
   2  -7   9      174.50      137.45     26.98 o 
   3  -7   9     1557.39     1542.09    124.01 o 
   4  -7   9     3676.10     4080.28    142.80 o 
  -5  -6   9     1001.56     1054.79     54.53 o 
  -4  -6   9       77.99       91.07     22.51 o 
  -3  -6   9     4175.54     4149.99     88.80 o 
  -2  -6   9     3910.81     3853.05    112.55 o 
  -1  -6   9       84.58       66.93     15.21 o 
   0  -6   9     2526.25     2591.04     86.53 o 
   1  -6   9     2374.78     2370.49     59.79 o 
   2  -6   9       49.96       13.83     12.87 o 
   3  -6   9      748.66      789.22     53.35 o 
   4  -6   9     3225.03     3351.51    123.90 o 
   5  -6   9     1173.74     1223.95     64.13 o 
  -6  -5   9     1945.01     1943.61     80.44 o 
  -5  -5   9     1068.69     1054.71     54.26 o 
  -4  -5   9      246.10      244.10     25.72 o 
  -3  -5   9     2627.07     2591.17     61.83 o 
  -2  -5   9     4310.82     4250.81     88.08 o 
  -1  -5   9      298.85      297.32     18.40 o 
   0  -5   9     2244.34     2137.79     54.12 o 
   1  -5   9     4398.78     4367.14     90.66 o 
   2  -5   9     1400.69     1371.73     41.75 o 
   3  -5   9      196.43      187.71     23.65 o 
   4  -5   9     2598.06     2774.78     98.69 o 
   5  -5   9     1646.13     1682.15     74.72 o 
  -7  -4   9      312.06      347.84     34.46 o 
  -6  -4   9     2649.94     2586.72     93.94 o 
  -5  -4   9      725.42      743.82     43.94 o 
  -4  -4   9       64.97       54.91     18.49 o 
  -3  -4   9     3125.85     3091.82     68.04 o 
  -2  -4   9     3228.87     3377.10     73.43 o 
  -1  -4   9     1110.65     1061.04     34.21 o 
   0  -4   9     2411.65     2371.77     56.94 o 
   1  -4   9     6050.50     6039.40    156.50 o 
   2  -4   9     3388.68     3434.94    108.05 o 
   3  -4   9      136.33      147.66     27.98 o 
   4  -4   9     2338.14     2349.29     88.61 o 
   5  -4   9     2433.08     2599.46     96.95 o 
  -7  -3   9       54.23       56.15     25.05 o 
  -6  -3   9     2089.26     1980.33     80.63 o 
  -5  -3   9     1798.14     1797.43     73.21 o 
  -4  -3   9       71.01       68.78     20.32 o 
  -3  -3   9     2527.25     2463.55     83.91 o 
  -2  -3   9     3649.05     3586.04     75.09 o 
  -1  -3   9     2476.97     2338.77     55.31 o 
   1  -3   9     5302.74     5275.42    144.95 o 
   2  -3   9     4757.44     4857.42     93.10 o 
   3  -3   9       24.98       36.84     15.87 o 
   4  -3   9     2413.94     2435.26     81.53 o 
   5  -3   9     2811.98     2897.67     89.47 o 
  -7  -2   9        0.48        7.87     22.74 o 
  -6  -2   9     2141.26     2282.21     88.56 o 
  -5  -2   9     3084.38     3041.38     69.19 o 
  -4  -2   9      943.23      892.20     30.66 o 
  -3  -2   9     2152.17     2134.27     50.96 o 
  -2  -2   9     6083.49     6086.85    110.45 o 
  -1  -2   9     2097.24     2050.52     39.36 o 
   0  -2   9     1589.91     1599.86     32.95 o 
   1  -2   9     4950.14     4911.15    202.05 o 
   2  -2   9     1125.01     1153.30     35.40 o 
   3  -2   9        1.58        6.52     12.21 o 
   4  -2   9     1441.73     1488.56     56.64 o 
   5  -2   9     2371.46     2469.21     63.17 o 
  -7  -1   9      174.10      226.23     41.18 o 
  -6  -1   9     1683.83     1696.87     49.76 o 
  -5  -1   9     4209.48     4104.24     87.11 o 
  -4  -1   9      717.09      734.66     28.95 o 
  -3  -1   9      683.07      640.96     26.06 o 
  -2  -1   9     2544.48     2456.23     55.94 o 
   0  -1   9       12.12       15.55     10.99 o 
   1  -1   9     2261.97     2261.05     58.63 o 
   2  -1   9     4895.90     4899.56     95.74 o 
   3  -1   9        8.74        3.34     12.20 o 
   4  -1   9     1324.70     1364.73     43.27 o 
   5  -1   9     3000.37     3050.69     74.30 o 
  -7   0   9      316.81      310.04     43.41 o 
  -6   0   9     1201.67     1165.06     40.82 o 
  -5   0   9     3397.65     3396.04     77.26 o 
  -4   0   9     1687.76     1762.95     48.77 o 
  -3   0   9      660.85      613.46     26.31 o 
  -2   0   9     1484.36     1524.77     43.93 o 
  -1   0   9     3639.09     3736.34     76.65 o 
   0   0   9        7.92       28.87     15.88 o 
   1   0   9     1178.02     1269.17     37.71 o 
   2   0   9     4552.26     4776.65     95.14 o 
   3   0   9      217.11      204.56     17.54 o 
   4   0   9      664.19      719.39     31.53 o 
  -6   1   9      297.21      253.33     20.96 o 
  -5   1   9     3119.34     3096.30     73.24 o 
  -4   1   9     2377.24     2526.79     62.79 o 
  -3   1   9       53.89       35.67     13.23 o 
  -2   1   9     2229.39     2310.79     56.80 o 
  -1   1   9     2774.96     2939.65     93.34 o 
   0   1   9       64.85       56.28     19.49 o 
   1   1   9     1033.90     1061.80     50.37 o 
   2   1   9     3288.85     3453.93     76.33 o 
   3   1   9      975.92     1081.34     38.18 o 
  -6   2   9      112.68      117.42     31.70 o 
  -5   2   9     2249.09     2227.21     60.90 o 
  -4   2   9     2406.59     2342.97     61.12 o 
  -3   2   9        8.18      -10.84     13.45 o 
  -2   2   9     1317.27     1306.12     58.57 o 
  -1   2   9     2672.45     2767.85     92.62 o 
   0   2   9      246.76      233.05     26.07 o 
   1   2   9      468.38      475.99     35.21 o 
   2   2   9     2293.13     2287.83     85.04 o 
  -4   3   9     2558.06     2580.45     66.92 o 
  -3   3   9      144.43      142.63     50.81 o 
  -2   3   9      685.95      644.46     41.90 o 
  -1   3   9     2328.56     2349.13     85.90 o 
   0   3   9     1670.58     1690.30     71.41 o 
   1   3   9        5.92        9.84     22.50 o 
  -2  -8  10     2129.58     2072.70     59.04 o 
  -1  -8  10      861.98      801.67     53.46 o 
   0  -8  10      174.72      132.56     21.47 o 
   1  -8  10     2114.55     2180.31     61.84 o 
   2  -8  10     2435.14     2531.71    104.55 o 
  -4  -7  10      862.09      856.76     35.64 o 
  -3  -7  10      169.60      158.23     35.71 o 
  -2  -7  10     5542.57     5584.73    114.73 o 
  -1  -7  10     1825.68     1737.51     70.03 o 
   0  -7  10       48.36       17.59     14.44 o 
   1  -7  10     1505.11     1516.03     47.99 o 
   2  -7  10     2028.57     2017.83     57.90 o 
   3  -7  10      662.90      670.53     53.06 o 
  -5  -6  10     2219.06     2239.90     88.26 o 
  -4  -6  10     1524.86     1507.91     67.89 o 
  -3  -6  10      123.40      108.60     30.21 o 
  -2  -6  10     3259.12     3222.02     75.15 o 
  -1  -6  10     2746.98     2707.89     67.00 o 
   0  -6  10       75.41       46.39     14.79 o 
   1  -6  10     1160.99     1084.19     38.16 o 
   2  -6  10     2711.01     2799.08    107.99 o 
   3  -6  10     1160.36     1229.81     69.61 o 
   4  -6  10      110.09       96.70     37.76 o 
  -5  -5  10     2197.16     2112.69     84.56 o 
  -4  -5  10     1974.79     1981.02     79.13 o 
  -3  -5  10       93.94       83.02     22.31 o 
  -2  -5  10     1295.37     1209.35     45.49 o 
  -1  -5  10     2252.69     2282.98    116.39 o 
   0  -5  10      530.83      491.89     46.73 o 
   1  -5  10      503.70      469.08     24.47 o 
   2  -5  10     3056.06     3289.75    117.56 o 
   3  -5  10     1975.25     2055.18     83.61 o 
   4  -5  10       18.46       20.13     23.25 o 
  -6  -4  10       38.20       36.34     23.73 o 
  -5  -4  10     2019.36     2133.55     84.02 o 
  -4  -4  10     2901.18     2931.18    100.57 o 
  -3  -4  10      612.14      573.34     36.90 o 
  -1  -4  10     2203.66     2177.06     55.16 o 
   0  -4  10     1448.27     1396.89     41.93 o 
   1  -4  10      266.31      260.41     30.67 o 
   2  -4  10     2638.93     2587.96     90.82 o 
   3  -4  10     3404.42     3583.73    117.99 o 
   4  -4  10      103.90      111.81     31.28 o 
  -6  -3  10       14.57       57.03     24.32 o 
  -5  -3  10     1481.75     1496.35     67.19 o 
  -4  -3  10     3880.08     3692.26    118.18 o 
  -3  -3  10     1974.32     2042.79     76.06 o 
  -2  -3  10      854.83      807.57     42.95 o 
   0  -3  10     1687.94     1603.92     44.65 o 
   1  -3  10      191.99      220.02     31.39 o 
   2  -3  10     1359.32     1416.28     63.19 o 
   3  -3  10     1420.72     1449.91     65.79 o 
   4  -3  10      444.53      408.93     35.91 o 
  -6  -2  10      103.81      124.60     30.26 o 
  -5  -2  10     1042.32     1014.10     54.21 o 
  -4  -2  10     3362.69     3198.07    106.49 o 
  -3  -2  10      905.00      959.29     48.89 o 
  -2  -2  10      115.16      176.99     56.01 o 
  -1  -2  10     5693.93     5617.36    104.01 o 
   0  -2  10     3409.11     3390.43     71.24 o 
   1  -2  10      354.90      369.21     20.73 o 
   2  -2  10     2579.67     2678.78    102.48 o 
   3  -2  10     2840.93     2911.36     68.58 o 
   4  -2  10      588.97      583.96     29.03 o 
  -6  -1  10      191.08      197.12     21.20 o 
  -5  -1  10      539.76      534.62     27.34 o 
  -4  -1  10     2670.34     2638.02     64.45 o 
  -3  -1  10     1050.84     1064.27     35.65 o 
  -2  -1  10       34.57       24.60     12.73 o 
  -1  -1  10     4143.91     4084.69    114.85 o 
   0  -1  10     5230.92     5234.54    140.43 o 
   1  -1  10      447.43      446.23     22.72 o 
   2  -1  10     1537.46     1541.03     45.53 o 
   3  -1  10     4061.54     4100.79     88.84 o 
  -6   0  10      736.19      741.94     51.50 o 
  -5   0  10      211.63      210.45     35.22 o 
  -4   0  10     2745.24     2880.34     69.48 o 
  -3   0  10     1585.99     1543.81     45.42 o 
  -2   0  10       13.17       15.69     12.75 o 
  -1   0  10     3428.29     3436.76    104.69 o 
   0   0  10     3375.98     3543.79    108.15 o 
   1   0  10      358.08      396.01     31.82 o 
   2   0  10     1297.33     1326.98     42.30 o 
   3   0  10     2911.15     3112.52     89.07 o 
  -5   1  10        8.06        9.51     16.38 o 
  -4   1  10     2954.15     2909.60     71.92 o 
  -3   1  10     1773.40     1801.29     56.44 o 
  -2   1  10      337.14      320.51     30.40 o 
  -1   1  10     1584.94     1483.32     63.56 o 
   0   1  10     2196.29     2245.74     82.92 o 
   1   1  10      467.24      517.54     38.46 o 
   2   1  10      579.86      607.77     42.06 o 
  -3   2  10     2355.88     2637.90     94.80 o 
  -2   2  10      565.04      616.32     41.93 o 
  -1   2  10      460.41      533.59     38.94 o 
   0   2  10     1539.12     1513.34     68.35 o 
  -2  -7  11       39.96       30.44     17.20 o 
  -1  -7  11     1659.70     1644.32     51.37 o 
   0  -7  11     2724.53     2788.80     71.79 o 
   1  -7  11      183.29      186.94     42.53 o 
  -3  -6  11     2425.58     2477.82     93.40 o 
  -2  -6  11        3.51        8.72     14.66 o 
  -1  -6  11     1057.11     1025.69     38.35 o 
   0  -6  11     3167.04     3275.62     78.13 o 
   1  -6  11      577.16      493.89     44.27 o 
   2  -6  11      320.29      301.16     37.95 o 
  -4  -5  11     1777.50     1782.97     76.44 o 
  -3  -5  11     3112.25     3092.12    106.57 o 
  -2  -5  11      112.31       78.70     22.07 o 
  -1  -5  11      291.14      235.61     50.46 o 
   0  -5  11     3266.24     3117.57     74.03 o 
   1  -5  11     2141.37     2064.96     88.24 o 
   2  -5  11        1.57        3.36     29.32 o 
  -4  -4  11     1227.13     1267.84     60.98 o 
  -3  -4  11     4109.74     4270.30    132.75 o 
  -2  -4  11      591.45      542.08     37.33 o 
  -1  -4  11      959.72      886.44     46.03 o 
   0  -4  11     2565.86     2517.19     94.66 o 
   1  -4  11     1431.03     1449.50     71.22 o 
   2  -4  11        0.02       50.64     25.72 o 
   3  -4  11      633.84      655.23     45.48 o 
  -5  -3  11      473.59      439.76     37.79 o 
  -4  -3  11      551.53      555.06     39.94 o 
  -3  -3  11     3174.79     3084.22    103.32 o 
  -2  -3  11     1216.47     1151.44     53.38 o 
  -1  -3  11       58.14       23.76     21.15 o 
   0  -3  11     2368.61     2376.84     90.95 o 
   1  -3  11     1950.70     1908.16     74.53 o 
   2  -3  11      389.60      400.20     34.94 o 
  -5  -2  11      843.69      795.45     50.02 o 
  -4  -2  11       40.92       20.53     22.74 o 
  -3  -2  11     2167.98     2194.16     82.78 o 
  -2  -2  11     1672.86     1617.75     66.41 o 
   1  -2  11     2296.83     2509.35     90.49 o 
   2  -2  11      417.86      434.14     35.77 o 
  -4  -1  11        2.59        0.70     15.36 o 
  -3  -1  11     1529.61     1525.76     62.11 o 
  -2  -1  11     3188.02     3257.04    101.81 o 
  -1  -1  11      207.47      241.95     27.20 o 
   0  -1  11     1030.78     1162.89     54.18 o 
   1  -1  11     2380.04     2599.87     89.47 o 
  -3   0  11     1656.05     1832.23     53.00 o 
  -2   0  11     3087.17     3019.50     99.82 o 
  -1   0  11      555.28      575.71     39.48 o 
   0   0  11      868.88      924.65     50.50 o 
  -2  -4  12     2104.36     2113.55     81.52 o 
   0  -4  12      104.37       61.09     32.84 o 
  -2  -3  12     2058.70     2026.37     79.21 o 
                                                 
